# Supplementary material for: Non-Coding RNA Biomarkers in Prostate Cancer: Evidence Mapping and In Silico Characterization
Source: Life (Basel). 2026 Jan 8;16(1):95. doi: 10.3390/life16010095 (PMC12842983; doi:10.3390/life16010095)
Supplement: Supplementary file 1 [file life-16-00095-s001.zip]

Archive with 5 entries (5 files):
- ncRNA_Prostate.cys
- SupplementaryFile.xlsx
- Supplementary_Figure_S1.pdf
- Supplementary_Table_S1.pdf
- Supplementary_Table_S2.pdf
