# Supplementary material for: Non-Coding RNA Biomarkers in Prostate Cancer: Evidence Mapping and In Silico Characterization
Source: Life (Basel). 2026 Jan 8;16(1):95. doi: 10.3390/life16010095 (PMC12842983; doi:10.3390/life16010095)
Supplement: Supplementary file 1 [file life-16-00095-s001.zip › SupplementaryFile.xlsx]

## Sheet: Sheet S1. Search strategy
Information sources	Search strategy	Records
MEDLINE	(("prostate cancer"[Title/Abstract] OR "prostate neoplasm"[Title/Abstract] OR "prostate tumor"[Title/Abstract]) AND ("RNA"[Title/Abstract] OR "differential expression"[Title/Abstract] OR "transcript"[Title/Abstract])) AND (diagnosis[Title/Abstract] OR diagnostic[Title/Abstract]) NOT (models[All Fields] OR animal[All Fields] OR mice[All Fields] OR Cells[All Fields] OR Review[Publication Type] OR l…	246
WOS	TS=(cancer OR oncology) AND TS=("prostate cancer" OR “prostate neoplasm”) AND TS=("ARN" OR "differential expression" OR "transcript") AND TS=( diagnosis OR diagnostic) NOT SO="review" NOT SO="letter" NOT SO="correspondence as topic" NOT SO="comments" NOT SO="opinion" NOT TS=("in vitro" OR "in vivo" OR rats OR mice OR “cell line” OR “animal” OR "model")	248
SCOPUS	( TITLE-ABS-KEY ( prostate AND cancer ) OR TITLE-ABS-KEY ( prostate AND neoplasm ) OR TITLE-ABS-KEY ( prostate AND tumor ) AND TITLE-ABS-KEY ( arn ) OR TITLE-ABS-KEY ( differential AND expression ) OR TITLE-ABS-KEY ( transcript ) AND (TITLE-ABS-KEY (diagnosis) OR TITLE-ABS-KEY (diagnostic)) AND NOT ALL ( animals ) OR ALL ( cells ) OR ALL ( models ) OR ALL ( mice ) )	102
EMBASE	('prostate cancer':ti,ab,kw OR 'prostate tumor':ti,ab,kw OR 'prostate neoplasm':ti,ab,kw) AND ('arn':ab,ti OR 'differential expression':ab,ti OR 'transcript':ab,ti) AND (diagnosis:ab,ti OR diagnostic:ab,ti) NOT (animal OR cells OR rats OR mice OR letters OR review OR model) AND [humans]/lim AND [article]/lim	97

## Sheet: Sheet S2. Identification
MEDLINE		SCOPUS		WEB OF SCIENCE		EMBASE
N in search	Record	N in search	Record	N in search	Record	N in search	Record				Records
1	10.1016/j.cell.2018.12.021	1	10.1186/1746-1596-5-63	1	10.1371/journal.pone.0034875	1	10.2174/1568009623666230817101809			Medline	246
2	10.1186/s12943-020-01264-9	2	10.3109/13685538.2010.487554	2	WOS:000508588400007	2	10.3390/cancers15153968			Scopus	102
3	10.1016/j.eururo.2017.08.027	3	10.1007/s00520-016-3293-0	3	10.7314/APJCP.2012.13.7.3313	3	10.3390/cancers14164035			WOS	248
4	10.3389/fonc.2020.00809	4	10.1080/07347332.2018.1486937	4	10.1007/s00120-008-1837-8	4	10.30683/1927-7229.2022.11.03			Embase	97
5	10.1186/s12967-019-2065-2	5	10.1002/pros.23823	5	10.1007/978-90-481-3186-0	5	10.1016/j.prp.2022.153897			common among databases	161
6	10.1080/00365521.2022.2088246	6	10.1046/j.1442-2042.2001.00333.x	6	10.1002/ijc.26064	6	10.3390/cancers14102388			Total unique	532
7	10.1155/2022/1784791	7	2-s2.0-84871836994	7	10.26355/eurrev_201909_18838	7	10.1038/s42003-022-03249-4
8	31749921	8	10.12998/wjcc.v9.i17.4244	8	10.1186/1471-2164-10-93	8	10.1007/s12033-021-00414-8
9	10.21037/tau.2017.03.06	9	10.1097/RLU.0000000000002359	9	10.1016/j.juro.2009.01.110	9	10.5812/ijcm.120188
10	10.1021/acsomega.1c06479	10	10.1188/12.ONF.603-608	10	10.1158/2159-8290.CD-12-0042	10	10.33393/jcb.2022.2317
11	10.18632/oncotarget.17272	11	21171262	11	10.18632/oncotarget.7359	11	10.1155/2022/8430485
12	10.1016/j.anndiagpath.2021.151801	12	10.1111/hex.12613	12	10.1002/pros.22597	12	10.1016/j.anndiagpath.2021.151801
13	10.1007/s13277-015-4262-9	13	10.3747/co.22.2243	13	10.3233/CBM-2009-0109	13	10.1016/j.genrep.2021.101376
14	10.1016/bs.acc.2021.09.005	14	10.1080/02813432.2022.2057032	14	10.1158/0008-5472.CAN-08-4926	14	10.1158/0008-5472.CAN-20-1791
15	10.1186/s13073-021-01009-3	15	11641977	15	10.1007/978-1-61779-163-5_24	15	10.3390/diagnostics11091692
16	10.1158/1055-9965.EPI-20-1461	16	10.1080/13698575.2023.2197780	16	10.1016/j.urology.2009.03.046	16	10.3390/ijms22116091
17	10.31557/APJCP.2019.20.5.1453	17	16515751	17	10.1080/00032710802568655	17	10.3390/genes12050615
18	10.1016/j.bios.2021.113520	18	10.1097/RLU.0000000000001333	18	10.18632/oncotarget.2365	18	10.7124/bc.000A49
19	10.7314/apjcp.2012.13.7.3313	19	10.1188/14.ONF.509-516	19	10.1007/s11033-021-06277-1	19	10.1016/j.prp.2020.153221
20	32509077	20	26027097	20	10.1001/jama.287.13.1662	20	10.1007/s12022-020-09626-1
21	10.1016/j.acuro.2013.07.012	21	10.3760/cma.j.issn.1006-9801.2017.01.010	21	10.1038/onc.2011.304	21	10.3389/fonc.2020.00809
22	10.1186/s13578-022-00893-5	22	10.1007/s00120-007-1510-7	22	10.1691/ph.2012.1630	22	Diagnostic utility of total PSA free PSA percentage PSA histology biopsy and expression pattern of MALAT-1 in prostate cancer patients in southern Nigeria
23	10.1007/s13277-015-4619-0	23	26859937	23	10.1158/1055-9965.EPI-07-2778	23	10.1016/j.prp.2019.152758
24	10.1016/j.tranon.2022.101613	24	10.1188/17.ONF.350-357	24	32509077	24	10.17650/1726-9776-2020-16-2-65-73
25	10.1111/and.14344	25	8526754	25	10.1002/pros.21292	25	10.26508/lsa.201900449
26	10.3389/fonc.2019.00900	26	10.1097/RLU.0000000000003247	26	WOS:000400550200015	26	10.1038/s41598-019-50085-4
27	10.3892/ol.2019.10024	27	10.7150/jca.18012	27	10.17650/1726-9776-2020-16-2-65-73	27	10.1142/S0219720019500033
28	10.3390/ijms18061281	28	10.1002/pros.21068	28	10.1590/S1415-47572006000200001	28	10.22037/ghfbb.v12i4.1648
29	10.3389/fcell.2021.681163	29	2-s2.0-0032913290	29	10.3390/life11040320	29	10.1042/CS20180519
30	10.1007/s10552-014-0354-x	30	10.3390/chemosensors9040059	30	10.1016/j.prp.2022.153897	30	10.1007/s00432-018-2719-0
31	10.1016/j.gene.2018.06.104	31	10.1111/j.1365-2559.2007.02879.x	31	10.1530/ERC-18-0058	31	10.1530/ERC-18-0058
32	10.1002/pros.22936	32	10.1111/j.1365-2559.2004.01821.x	32	10.1016/j.clinbiochem.2007.12.022	32	10.1016/j.gene.2017.12.038
33	10.7754/Clin.Lab.2019.190620	33	10.1016/S1470-2045(06)70945-7	33	10.1016/j.molonc.2016.02.001	33	10.1111/hex.12613
34	10.3390/diagnostics11091692	34	17909506	34	10.1186/1476-4598-8-130	34	10.1177/1010428318775864
35	10.1155/2022/8430485	35	10.1097/00129039-200509000-00007	35	10.3390/cancers15082331	35	10.1371/journal.pone.0182305
36	10.3390/life11040320	36	10.1007/s00520-014-2244-x	36	10.1021/pr800570s	36	10.1002/pros.23376
37	10.1172/jci.insight.123468	37	10.1177/1557988320927202	37	10.3390/jcm4071369	37	10.18632/oncotarget.22289
38	10.3390/cancers11091309	38	10.1177/1557988312467050	38	10.3892/etm.2012.768	38	10.7124/bc.000958
39	10.1007/s12033-021-00414-8	39	19157222	39	10.1038/modpathol.2017.168	39	10.1073/pnas.1611596113
40	10.3390/cancers14102388	40	10.1002/pon.1738	40	10.3390/diagnostics11091692	40	10.1016/j.urolonc.2015.12.014
41	10.1371/journal.pone.0034875	41	10.4314/ahs.v16i2.21	41	10.1126/scitranslmed.3001970	41	10.1016/j.molonc.2016.02.001
42	23573364	42	10.1348/135910708X342890	42	10.1016/j.genrep.2021.101376	42	10.1371/journal.pone.0154507
43	10.2174/138920211797904061	43	10.1007/s11934-010-0105-9	43	10.1373/clinchem.2012.192260	43	10.18632/oncotarget.7359
44	10.3233/CBM-2009-0109	44	10.1007/s00120-008-1625-5	44	12154061	44	10.18632/oncotarget.6899
45	10.30683/1927-7229.2022.11.03	45	26076772	45	10.26508/lsa.201900449	45	10.1186/s40170-016-0149-5
46	10.5301/jbm.5000056	46	10.1016/j.cpet.2009.05.003	46	10.3390/genes12050615	46	10.3402/jev.v5.29497
47	10.1111/bpa.12776	47	34914276	47	10.1158/0008-5472.CAN-07-0533	47	10.3892/or.2015.4322
48	10.1016/j.yexmp.2011.09.014	48	10.1080/00365590601135790	48	10.1016/j.humgen.2022.201109	48	10.3390/jcm4071369
49	10.3390/genes13020383	49	10.1046/j.1523-5394.2001.009005245.x	49	10.1002/pros.22667	49	10.1002/pros.22989
50	10.1002/advs.202205886	50	10.1080/pat.32.4.245.249	50	10.1371/journal.pone.0182305	50	10.1007/s13277-014-2863-3
51	10.1530/ERC-18-0058	51	10.1111/j.1442-2042.2006.01327.x	51	10.3103/S009545272104006X	51	10.1002/pros.22949
52	10.1021/acs.analchem.8b02959	52	10.1001/jamanetworkopen.2020.6772	52	10.1016/j.urolonc.2011.04.001	52	10.18632/oncotarget.4172
53	10.1177/1010428318775864	53	10.1097/MD.0000000000012040	53	11507037	53	25518362
54	10.2147/TACG.S28881	54	10.1159/000518531	54	10.1007/s10552-014-0354-x	54	10.1007/s10552-014-0354-x
55	10.1590/S1677-5538.IBJU.2014.0036	55	28730787	55	10.1016/j.urolonc.2016.03.009	55	10.1016/j.acuro.2013.07.012
56	10.3390/diagnostics11101828	56	10.1111/bju.12119	56	10.3389/fgene.2019.00730	56	10.1097/PDM.0b013e31829e0484
57	10.1002/pros.22597	57	10.1097/RLU.0000000000001874	57	10.1016/j.bbrc.2007.04.114	57	10.7150/jca.6799
58	19148481	58	10.1007/s11934-015-0537-3	58	10.1159/000019875	58	10.1007/s00262-014-1594-z
59	10.1007/s11033-021-06723-0	59	18642766	59	10.1007/s12033-021-00414-8	59	10.1186/1471-2164-14-757
60	10.1038/s41374-017-0001-8	60	10.1111/j.1440-1827.2010.02536.x	60	10.15252/msb.20199247	60	10.1186/1479-5876-11-225
61	10.21873/invivo.13236	61	10.1158/1078-0432.CCR-07-0700	61	10.1039/c6mb00873a	61	10.1002/pros.22667
62	10.1186/1475-2867-11-14	62	10.1016/j.jiac.2021.11.009	62	10.1073/pnas.1611596113	62	10.1016/j.urolonc.2011.04.001
63	10.1080/1354750X.2022.2142293	63	10.1186/1471-2296-11-19	63	10.1016/j.bios.2022.114116	63	10.1016/j.yexmp.2013.02.002
64	10.1016/j.cccn.2005.03.026	64	10.4111/icu.2020.61.4.411	64	10.1002/elps.201100608	64	10.1371/journal.pone.0063941
65	10.3390/life11101096	65	24324997	65	10.1016/j.cdp.2006.07.010	65	10.1002/pros.22597
66	10.1016/j.gene.2013.01.046	66	10.1016/j.juro.2007.01.013	66	10.3390/cancers14102388	66	10.1373/clinchem.2012.192260
67	10.1021/acs.analchem.3c02231	67	10.1097/RLU.0000000000003032	67	10.3390/ijms22116091	67	10.7314/APJCP.2012.13.7.3313
68	10.3892/etm.2021.10355	68	10.1016/j.radi.2011.06.005	68	10.1016/j.gene.2013.01.046	68	10.1002/elps.201100608
69	10.1007/s00262-014-1594-z	69	10.3892/ijmm.15.2.205	69	WOS:000405843600024	69	10.1371/journal.pone.0034875
70	10.3892/etm.2019.7277	70	10.1186/1471-2105-7-15	70	10.1158/1078-0432.CCR-05-2072	70	10.1038/onc.2011.304
71	10.5152/tud.2019.19163	71	10.1007/s00259-015-3235-y	71	10.3892/ijo_00000518	71	10.1016/j.yexmp.2011.09.014
72	10.18632/oncotarget.27284	72	10.1373/clinchem.2012.196360	72	10.1016/j.canlet.2005.05.005	72	10.3233/CBM-2009-0109
73	10.7717/peerj.7872	73	10963483	73	10.1002/elps.200600852	73	10.1016/j.juro.2009.01.110
74	10.1089/cbr.2021.0178	74	10.1200/JCO.2009.23.7982	74	10.1002/pros.20434	74	10.1186/1471-2164-10-93
75	10.1038/s41598-022-08608-z	75	10.1016/j.eururo.2006.04.021	75	10.1158/0008-5472.CAN-20-1791	75	10.1021/pr800570s
76	10.1515/cclm-2012-0392	76	10.1046/j.1523-5394.1999.07308.x	76	10.1016/S0090-4295(02)02443-3	76	10.1186/1476-4598-8-5
77	10.1016/j.prp.2022.153897	77	30855012	77	10.3892/or.2015.4322	77	10.1007/s00120-008-1837-8
78	10.1186/s13148-019-0742-x	78	10.12998/wjcc.v10.i5.1485	78	10.1002/cncr.25565	78	10.1080/00313020802197996
79	10.18632/oncotarget.7359	79	2-s2.0-85021219510	79	10.1158/0008-5472.CAN-05-4264	79	10.1111/j.1464-410X.2008.07627.x
80	10.1007/s11255-018-1938-2	80	16821452	80	10.1002/ijc.20049	80	10.1016/j.clinbiochem.2007.12.022
81	10.31557/APJCP.2019.20.3.667	81	10.3390/ijms222312701	81	10.1097/PDM.0b013e31829e0484	81	18642766
82	10.3892/ol.2017.7508	82	10.1016/j.anndiagpath.2019.08.003	82	10.1080/00313020802197996	82	10.1158/1055-9965.EPI-07-0154
83	10.1002/smll.201602161	83	10.1177/1090198114566453	83	10.1038/aja.2012.160	83	10.1158/0008-5472.CAN-07-0533
84	10.3389/fonc.2021.631021	84	1477935	84	10.1186/s13148-020-00836-2	84	10.1002/elps.200600852
85	10.1093/abbs/gmy112	85	10928169	85	10.18632/oncotarget.8915	85	10.1590/S1415-47572006000200001
86	10.1016/j.molonc.2016.02.001	86	10.1159/000019883	86	10.3390/ijms222312701	86	10.1186/1471-2105-7-202
87	10.18632/oncotarget.4172	87	10.3390/IECB2022-12257	87	10.18632/oncotarget.22289	87	10.1158/1078-0432.CCR-05-2072
88	10.3390/ijms18092017	88	10.2196/31218	88	10.1371/journal.pone.0063941	88	16515751
89	10.18632/oncotarget.9344	89	10.31557/APJCP.2023.24.8.2861	89	10.1002/pros.22949	89	10.1097/01.ju.0000133560.87118.4d
90	10.1016/j.dib.2016.12.016	90	10.1097/00022744-200006000-00011	90	10.55730/1300-0144.5374	90	10.1002/gcc.10276
91	10.1073/pnas.1611596113	91	10.1097/00000478-200304000-00013	91	10.3390/cancers14112704	91	10.1002/pros.10263
92	10.1016/j.urology.2010.08.005	92	10.17116/patol201577536-42	92	10.1016/j.juro.2010.06.089	92	12154061
93	10.22088/IJMCM.BUMS.8.2.103	93	10.1007/s00520-014-2586-4	93	10.3390/ijms21217812	93	10.1001/jama.287.13.1662
94	10.1007/s00432-018-2719-0	94	10.1016/j.cca.2010.08.044	94	10.3390/ijms18040743	94	11507037
95	10.1186/s40170-016-0149-5	95	10.4103/IJPM.IJPM_852_18	95	10.1371/journal.pone.0186047	95	11156417
96	10.1371/journal.pone.0098675	96	10.1002/pros.23130	96	18288401	96	10.1016/0046-8177(95)90002-0
97	10.1002/pros.22667	97	2-s2.0-0034859670	97	10.1016/j.acuro.2013.07.012	97	10.1016/0090-4295(93)90361-D
98	10.21037/tau-21-820	98	10.1186/s12885-017-3699-1	98	10.1002/pros.22955
99	10.18632/oncotarget.23254	99	10.1109/ICBBE.2008.186	99	10.1186/1471-2164-14-757
100	10.1371/journal.pone.0160451	100	10.1016/j.eururo.2007.03.076	100	10.3233/CBM-203222
101	10.1038/s41379-020-0525-0	101	1992983	101	10.3892/ijo.2017.3925
102	10.18632/oncotarget.22289	102	2430502	102	10.1016/j.juro.2015.12.101
103	10.3906/sag-2010-183			103	10.1186/1471-2105-7-202
104	10.1002/pros.22989			104	10.1016/j.jab.2018.05.003
105	10.1007/s00216-013-7350-y			105	10.1016/j.eururo.2010.11.026
106	10.1002/jgm.3548			106	10.1002/pros.10263
107	10.1002/jcb.28691			107	10.1002/pros.23823
108	10.3389/fgene.2021.636419			108	10.4103/1735-5362.378088
109	10.1002/cncr.31173			109	10.1007/s00262-014-1594-z
110	10.1016/j.urolonc.2015.12.014			110	10.3390/biomedicines9060646
111	10.1016/j.ctarc.2023.100687			111	10.17179/excli2018-1234
112	10.2174/1389557523666230209152948			112	10.18632/oncotarget.4172
113	10.1007/s00345-022-03937-0			113	10.18632/oncotarget.12635
114	10.1002/pros.23724			114	10.3892/ol.2019.10024
115	10.1186/s12967-022-03318-6			115	10.3389/fonc.2020.00809
116	10.1136/jclinpath-2021-207755			116	10.1038/s41598-022-20079-w
117	10.1016/j.prp.2020.153221			117	10.1016/j.prp.2020.153221
118	10.1016/j.euo.2018.08.005			118	10.3389/fonc.2020.01330
119	10.3390/cancers14164035			119	10.1007/s00432-018-2719-0
120	10.1002/pros.23823			120	10.1093/clinchem/hvac125
121	10.1016/j.prnil.2016.04.002			121	WOS:000404545900120
122	10.1371/journal.pone.0175070			122	10.1080/21655979.2021.2003928
123	10.1089/cmb.2021.0348			123	10.1097/01.ju.0000133560.87118.4d
124	10.3390/cancers12020285			124	10.1016/j.clinbiochem.2023.04.011
125	10.1186/s12885-020-06817-1			125	10.3892/or.2011.1278
126	10.5430/jst.v10n2p1			126	10.1111/hex.12613
127	10.1111/bju.14740			127	10.1016/0090-4295(93)90361-D
128	12154061			128	10.1186/1471-2164-11-274
129	10.1093/carcin/bgq086			129	10.1038/s41598-019-50085-4
130	10.5858/arpa.2017-0185-OA			130	10.5812/ijcm.120188
131	10.1016/j.urology.2004.05.007			131	10.1002/pros.23427
132	10.1089/dna.2018.4406			132	10.1186/1756-8722-6-52
133	10.18632/oncotarget.4430			133	10.1186/1479-5876-11-225
134	10.1177/1179299X18759545			134	10.1023/B:CLIN.0000017203.71293.e0
135	10.3389/fonc.2020.00493			135	10.1016/j.neo.2020.04.002
136	10.1097/01.ju.0000133560.87118.4d			136	10.1016/j.clinbiochem.2013.01.019
137	10.1007/s40495-014-0009-3			137	10.3892/ol.2019.10110
138	10.1186/s12935-017-0411-0			138	10.1093/bfgp/elt021
139	10.1111/hex.12613			139	10.1089/106652703322756159
140	10.1002/pros.10263			140	10.1016/j.yexmp.2011.09.014
141	10.1148/radiol.13121782			141	10.3390/ijms21072334
142	10.3389/fgene.2018.00428			142	10.1593/tlo.09118
143	10.1097/PAS.0000000000000961			143	10.1002/jcb.29580
144	10.1016/j.eururo.2012.11.014			144	10.1016/j.gene.2017.12.038
145	10.1111/apm.12880			145	10.1371/journal.pone.0150241
146	10.1038/s41391-022-00562-1			146	30855012
147	10.2196/38362			147	10.1142/S0219720019500033
148	10.3389/fonc.2022.1068805			148	10.3390/cancers14164035
149	10.1002/pros.21444			149	10.1002/jgm.3239
150	10.3390/ijms21082783			150	10.3389/fcell.2021.605686
151	10.1002/pros.23825			151	10.7150/jca.6799
152	10.1097/PAI.0000000000000095			152	10.3402/jev.v5.29497
153	10.1038/s41591-019-0579-z			153	10.1016/j.humpath.2006.01.012
154	10.1002/pros.24530			154	10.3390/curroncol30030206
155	10.2174/1568009623666230817101809			155	10.1158/1055-9965.EPI-07-0154
156	16620698			156	10.1371/journal.pone.0154507
157	10.1186/1471-2164-16-S7-S3			157	10.1080/10520295.2021.2005147
158	10.1373/clinchem.2012.192260			158	10.3390/cancers15153968
159	10.1016/j.urolonc.2016.02.017			159	10.3390/cancers13112565
160	10.1016/j.juro.2006.04.028			160	10.1016/j.urology.2010.08.005
161	10.1016/j.jand.2016.10.017			161	10.1016/j.urolonc.2015.12.014
162	10.1038/s42003-022-03249-4			162	10.1186/s13000-015-0398-6
163	10.1515/biol-2022-0572			163	14666708
164	10.3760/cma.j.issn.0253-3766.2012.07.005			164	10.1002/iub.2560
165	10.1016/0090-4295(93)90361-d			165	10.1186/s12885-016-3008-4
166	10.1016/j.jmoldx.2015.12.006			166	10.3390/genes13101754
167	10.3791/50713			167	10.1007/s13277-014-2863-3
168	10.1371/journal.pone.0050953			168	10.1097/PDM.0000000000000039
169	10.33393/jcb.2022.2317			169	12792797
170	10.1007/s12032-008-9120-9			170	10.1002/jcp.28627
171	26328007			171	10.1159/000496795
172	10.1158/1078-0432.CCR-07-0700			172	10.1038/sj.bjc.6604565
173	10.3389/fgene.2019.00730			173	10.1186/s12935-019-0835-9
174	10.1373/clinchem.2008.103788			174	10.1186/1752-0509-2-2
175	10.2147/OTT.S95565			175	10.1634/theoncologist.2010-0103
176	10.3892/or.2015.4322			176	10.1186/1471-2407-8-315
177	10.1002/pros.22556			177	10.1038/s42003-022-03249-4
178	10.3389/fonc.2022.799265			178	10.1038/s41598-019-49271-1
179	10.1016/j.juro.2009.01.110			179	10.1002/elps.201000654
180	10.1016/0046-8177(95)90002-0			180	10.1634/theoncologist.2013-0458
181	10.1186/s12874-018-0628-1			181	10.1530/JME-13-0144
182	10.1016/j.urology.2019.08.029			182	10.1093/carcin/bgt156
183	10.1080/00313020802197996			183	10.2147/OTT.S149314
184	10.2144/btn-2019-0092			184	10.1002/ijc.26170
185	10.1002/btm2.10348			185	10.3390/cancers15030789
186	10.1007/s10585-013-9617-2			186	10.1186/s40170-016-0149-5
187	10.1158/0008-5472.CAN-20-1791			187	10.1371/journal.pone.0079380
188	10.3390/jcm4071369			188	10.1002/pros.23376
189	10.1038/sj.bjc.6604472			189	10.3390/md9122622
190	10.1016/S1470-2045(14)71021-6			190	10.1038/pcan.2010.48
191	10.1016/j.bios.2020.112891			191	10.1093/nar/gkn697
192	10.1371/journal.pone.0084261			192	10.1155/2022/8430485
193	10.1155/2012/839837			193	9895341
194	10.1002/pros.10201			194	10.1038/srep12090
195	10.1158/1055-9965.EPI-07-0154			195	10.1371/journal.pone.0105326
196	10.1016/j.bbrc.2016.04.107			196	22043502
197	10.1373/clinchem.2005.063289			197	10.1371/journal.pbio.1001784
198	16515751			198	10.1016/j.snb.2017.10.019
199	10.1016/j.urology.2011.01.020			199	10.1002/pros.23002
200	10.1142/S0219720019500033			200	10.1016/j.prp.2019.152758
201	10.3402/jev.v5.29497			201	10.1136/jclinpath-2015-203314
202	10.3389/fgene.2012.00032			202	10.1038/onc.2009.395
203	10.3390/ijms222312701			203	10.1371/journal.pone.0261505
204	10.1097/PDM.0b013e31823b6da6			204	10.1074/jbc.M102285200
205	10.1021/pr800570s			205	10.1080/19396368.2017.1310329
206	10.1186/1471-2164-10-93			206	10.1002/pros.22989
207	10.1111/iju.13225			207	10.1007/s10585-010-9358-4
208	10.1016/j.yexmp.2009.10.005			208	10.1097/SCS.0000000000003174
209	10.1016/j.urology.2006.12.014			209	10.1158/1078-0432.CCR-05-2090
210	10.3390/cancers15153968			210	11819864
211	10.1186/1471-2164-14-757			211	10.1093/jnen/61.3.275
212	10.1159/000019875			212	14506156
213	10.1016/j.clgc.2022.02.004			213	10.1016/j.eururo.2005.02.016
214	10.18632/oncotarget.27294			214	10.1007/s12020-016-1150-z
215	10.1002/elps.201100608			215	10.1080/21655979.2021.1987131
216	10.1002/elps.200600852			216	10.5114/aoms.2019.84235
217	10.1186/1471-2105-7-202			217	10.3390/ijms19092493
218	10.1371/journal.pone.0019065			218	10.1002/gcc.10276
219	18642766			219	10.5336/medsci.2009-16643
220	10.1021/pr100921j			220	10.1097/01.pas.0000167364.90899.59
221	26859937			221	10.1016/j.anndiagpath.2021.151801
222	10.1186/s13148-019-0693-2			222	26854446
223	25518362			223	10.1007/s13577-020-00351-9
224	10.1016/j.urolonc.2010.03.004			224	10.1016/j.clgc.2017.05.001
225	10.3389/fonc.2020.00778			225	10.1186/1755-8794-1-62
226	10.1097/JU.0000000000000290			226	10.1002/pros.20949
227	8774111			227	10.1016/j.leukres.2006.03.009
228	10.1001/jama.287.13.1662			228	10.1158/1078-0432.CCR-08-1018
229	10.1016/j.humpath.2013.05.010			229	10.1007/s12022-020-09626-1
230	10.1007/s13277-014-2863-3			230	10.1038/modpathol.2013.217
231	10.7150/jca.6799			231	10.3892/or.2015.3968
232	10.1684/abc.2010.0513			232	10.1136/jcp.2005.035451
233	10.4238/2015.August.14.20			233	10.1038/pcan.2011.53
234	10.1210/jcem.82.7.4080			234	10.1002/pmic.200401175
235	10.1016/s1078-1439(98)00023-4			235	10.2353/ajpath.2010.090737
236	10.1016/s0090-4295(96)00060-x			236	10.1002/cncr.22838
237	10.1097/PDM.0b013e31829e0484			237	10.3892/ijo.2012.1725
238	10.1016/j.prp.2019.152758			238	10.1371/journal.pone.0035510
239	26269169			239	10.1186/1476-4598-9-289
240	7527295			240	10.1080/08820139.2017.1301466
241	10.1155/2011/268214			241	10.1371/journal.pone.0033987
242	10.1016/j.urology.2018.02.009			242	10.3892/mmr_00000302
243	18470278			243	10.3389/fvets.2022.945638
244	8951475			244	10.1007/s00280-017-3347-0
245	16250187			245	10.1111/bju.14740
246	10.1002/jmr.552			246	10.1002/jmr.552
				247	10.1111/bpa.12776
				248	10.1177/15266028221112247

## Sheet: Sheet S3. Screening
record	status	reason		Reason in code *
10.1001/jama.287.13.1662	included	1		meets all criteria =1
10.1001/jamanetworkopen.2020.6772	excluded	2		not differential gene expression=2
10.1002/advs.202205886	excluded	17		In silico studies without own validation cohort =3
10.1002/btm2.10348	excluded	17		Bioinformatics methods and tools =4
10.1002/cncr.22838	excluded	11		In vitro studies (cell lines, Xenograft, etc) =5
10.1002/cncr.25565	excluded	11		do not include analysis of biomolecules =6
10.1002/cncr.31173	excluded	9		Studies of proteomics and protein abundance, epigenetics, mutations, gene fusion , DNA methylation, circulating DNA=7
10.1002/elps.200600852	excluded	2		Non-English Language Article =8
10.1002/elps.201000654	excluded	11		Metastasis, treatment resistance, recurrence, interventions =9
10.1002/elps.201100608	excluded	7		In vivo studies (animal models, etc) =10
10.1002/gcc.10276	excluded	17		non prostate cancer=11
10.1002/ijc.20049	included	1		hereditary prostate cancer =12
10.1002/ijc.26064	included	1		Cancer in patients under 18 years of age =13
10.1002/ijc.26170	excluded	11		all non-original article =14
10.1002/iub.2560	excluded	3		conference proceedings and conference/meeting summaries, editorial comment, supplement, Interview=15
10.1002/jcb.28691	excluded	3		systematic reviews, metaanalysis, reviews, book =16
10.1002/jcb.29580	included	1		method or protocols paper=17
10.1002/jcp.28627	excluded	9		no found=18
10.1002/jgm.3239	included	1		other = 19
10.1002/jgm.3548	excluded	9		*In cases where 2 or more exclusion criteria are met, only one of these is included.
10.1002/jmr.552	excluded	7
10.1002/pmic.200401175	excluded	11
10.1002/pon.1738	excluded	2
10.1002/pros.10201	included	1
10.1002/pros.10263	included	1
10.1002/pros.20434	excluded	5
10.1002/pros.20949	included	1
10.1002/pros.21068	excluded	15
10.1002/pros.21292	included	1
10.1002/pros.21444	excluded	2
10.1002/pros.22556	excluded	17
10.1002/pros.22597	excluded	2
10.1002/pros.22667	included	1
10.1002/pros.22936	included	1
10.1002/pros.22949	included	1
10.1002/pros.22955	included	1
10.1002/pros.22989	included	1
10.1002/pros.23002	included	1
10.1002/pros.23130	excluded	2
10.1002/pros.23376	included	1
10.1002/pros.23427	included	1
10.1002/pros.23724	included	1
10.1002/pros.23823	excluded	7
10.1002/pros.23825	included	1
10.1002/pros.24530	excluded	17
10.1002/smll.201602161	excluded	17
10.1007/978-1-61779-163-5_24	excluded	17
10.1007/978-90-481-3186-0	excluded	16
10.1007/s00120-007-1510-7	excluded	7
10.1007/s00120-008-1625-5	excluded	11
10.1007/s00120-008-1837-8	included	1
10.1007/s00216-013-7350-y	excluded	2
10.1007/s00259-015-3235-y	excluded	9
10.1007/s00262-014-1594-z	included	1
10.1007/s00280-017-3347-0	excluded	11
10.1007/s00345-022-03937-0	excluded	2
10.1007/s00432-018-2719-0	included	1
10.1007/s00520-014-2244-x	excluded	2
10.1007/s00520-014-2586-4	excluded	2
10.1007/s00520-016-3293-0	excluded	2
10.1007/s10552-014-0354-x	excluded	11
10.1007/s10585-010-9358-4	excluded	9
10.1007/s10585-013-9617-2	excluded	9
10.1007/s11033-021-06277-1	excluded	5
10.1007/s11033-021-06723-0	excluded	19
10.1007/s11255-018-1938-2	included	1
10.1007/s11934-010-0105-9	excluded	2
10.1007/s11934-015-0537-3	excluded	16
10.1007/s12020-016-1150-z	excluded	11
10.1007/s12022-020-09626-1	excluded	11
10.1007/s12032-008-9120-9	included	1
10.1007/s12033-021-00414-8	excluded	3
10.1007/s13277-014-2863-3	excluded	11
10.1007/s13277-015-4262-9	included	1
10.1007/s13277-015-4619-0	included	1
10.1007/s13577-020-00351-9	excluded	11
10.1007/s40495-014-0009-3	excluded	16
10.1016/0046-8177(95)90002-0	included	1
10.1016/0090-4295(93)90361-d	excluded	13
10.1016/bs.acc.2021.09.005	excluded	15
10.1016/j.acuro.2013.07.012	included	1
10.1016/j.anndiagpath.2019.08.003	excluded	11
10.1016/j.anndiagpath.2021.151801	excluded	11
10.1016/j.bbrc.2007.04.114	excluded	5
10.1016/j.bbrc.2016.04.107	included	1
10.1016/j.bios.2020.112891	excluded	17
10.1016/j.bios.2021.113520	excluded	17
10.1016/j.bios.2022.114116	excluded	17
10.1016/j.canlet.2005.05.005	included	1
10.1016/j.cca.2010.08.044	excluded	15
10.1016/j.cccn.2005.03.026	included	1
10.1016/j.cdp.2006.07.010	included	1
10.1016/j.cell.2018.12.021	included	1
10.1016/j.clgc.2017.05.001	excluded	11
10.1016/j.clgc.2022.02.004	excluded	9
10.1016/j.clinbiochem.2007.12.022	included	1
10.1016/j.clinbiochem.2013.01.019	included	1
10.1016/j.clinbiochem.2023.04.011	included	1
10.1016/j.cpet.2009.05.003	excluded	16
10.1016/j.ctarc.2023.100687	excluded	3
10.1016/j.dib.2016.12.016	excluded	4
10.1016/j.euo.2018.08.005	included	1
10.1016/j.eururo.2005.02.016	excluded	11
10.1016/j.eururo.2006.04.021	excluded	15
10.1016/j.eururo.2007.03.076	excluded	15
10.1016/j.eururo.2010.11.026	excluded	7
10.1016/j.eururo.2012.11.014	excluded	7
10.1016/j.eururo.2017.08.027	excluded	7
10.1016/j.gene.2013.01.046	excluded	7
10.1016/j.gene.2017.12.038	included	1
10.1016/j.gene.2018.06.104	included	1
10.1016/j.genrep.2021.101376	excluded	3
10.1016/j.humgen.2022.201109	included	1
10.1016/j.humpath.2006.01.012	excluded	11
10.1016/j.humpath.2013.05.010	included	1
10.1016/j.jab.2018.05.003	excluded	7
10.1016/j.jand.2016.10.017	excluded	2
10.1016/j.jiac.2021.11.009	excluded	11
10.1016/j.jmoldx.2015.12.006	included	1
10.1016/j.juro.2006.04.028	excluded	17
10.1016/j.juro.2007.01.013	excluded	2
10.1016/j.juro.2009.01.110	included	1
10.1016/j.juro.2010.06.089	included	1
10.1016/j.juro.2015.12.101	excluded	2
10.1016/j.leukres.2006.03.009	excluded	11
10.1016/j.molonc.2016.02.001	included	1
10.1016/j.neo.2020.04.002	included	1
10.1016/j.prnil.2016.04.002	excluded	2
10.1016/j.prp.2019.152758	excluded	7
10.1016/j.prp.2020.153221	excluded	9
10.1016/j.prp.2022.153897	included	1
10.1016/j.radi.2011.06.005	excluded	2
10.1016/j.snb.2017.10.019	excluded	17
10.1016/j.tranon.2022.101613	excluded	16
10.1016/j.urology.2004.05.007	included	1
10.1016/j.urology.2006.12.014	included	1
10.1016/j.urology.2009.03.046	excluded	16
10.1016/j.urology.2010.08.005	included	1
10.1016/j.urology.2011.01.020	included	1
10.1016/j.urology.2018.02.009	excluded	7
10.1016/j.urology.2019.08.029	excluded	17
10.1016/j.urolonc.2010.03.004	excluded	7
10.1016/j.urolonc.2011.04.001	included	1
10.1016/j.urolonc.2015.12.014	included	1
10.1016/j.urolonc.2016.02.017	included	1
10.1016/j.urolonc.2016.03.009	included	1
10.1016/j.yexmp.2009.10.005	included	1
10.1016/j.yexmp.2011.09.014	included	1
10.1016/j.yexmp.2013.02.002	included	1
10.1016/S0090-4295(02)02443-3	included	1
10.1016/s0090-4295(96)00060-x	included	1
10.1016/s1078-1439(98)00023-4	excluded	9
10.1016/S1470-2045(06)70945-7	excluded	11
10.1016/S1470-2045(14)71021-6	excluded	7
10.1021/acs.analchem.3c02231	excluded	17
10.1021/acs.analchem.8b02959	excluded	17
10.1021/acsomega.1c06479	included	1
10.1021/pr100921j	excluded	7
10.1021/pr800570s	excluded	7
10.1023/B:CLIN.0000017203.71293.e0	excluded	11
10.1038/aja.2012.160	excluded	9
10.1038/modpathol.2013.217	excluded	11
10.1038/modpathol.2017.168	excluded	16
10.1038/onc.2009.395	excluded	11
10.1038/onc.2011.304	included	1
10.1038/pcan.2010.48	included	1
10.1038/pcan.2011.53	excluded	5
10.1038/s41374-017-0001-8	excluded	17
10.1038/s41379-020-0525-0	included	1
10.1038/s41391-022-00562-1	excluded	17
10.1038/s41591-019-0579-z	excluded	7
10.1038/s41598-019-49271-1	excluded	10
10.1038/s41598-019-50085-4	excluded	11
10.1038/s41598-022-08608-z	excluded	19=risk
10.1038/s41598-022-20079-w	excluded	2
10.1038/s42003-022-03249-4	excluded	3
10.1038/sj.bjc.6604472	excluded	7
10.1038/sj.bjc.6604565	excluded	11
10.1038/srep12090	included	1
10.1039/c6mb00873a	excluded	7
10.1042/CS20180519	excluded	16
10.1046/j.1442-2042.2001.00333.x	excluded	2
10.1046/j.1523-5394.1999.07308.x	excluded	2
10.1046/j.1523-5394.2001.009005245.x	excluded	6
10.1073/pnas.1611596113	included	1
10.1074/jbc.M102285200	included	1
10.1080/00032710802568655	included	1
10.1080/00313020802197996	excluded	7
10.1080/00365521.2022.2088246	excluded	11
10.1080/00365590601135790	excluded	6
10.1080/02813432.2022.2057032	excluded	2
10.1080/07347332.2018.1486937	excluded	6
10.1080/08820139.2017.1301466	excluded	11
10.1080/10520295.2021.2005147	excluded	11
10.1080/1354750X.2022.2142293	excluded	16
10.1080/13698575.2023.2197780	excluded	11
10.1080/19396368.2017.1310329	excluded	11
10.1080/21655979.2021.1987131	excluded	11
10.1080/21655979.2021.2003928	excluded	11
10.1080/pat.32.4.245.249	excluded	2
10.1089/106652703322756159	excluded	7
10.1089/cbr.2021.0178	excluded	9
10.1089/cmb.2021.0348	excluded	4
10.1089/dna.2018.4406	excluded	3
10.1093/abbs/gmy112	excluded	7
10.1093/bfgp/elt021	excluded	9
10.1093/carcin/bgq086	included	1
10.1093/carcin/bgt156	included	1
10.1093/clinchem/hvac125	excluded	9
10.1093/jnen/61.3.275	excluded	11
10.1093/nar/gkn697	excluded	11
10.1097/00000478-200304000-00013	excluded	2
10.1097/00022744-200006000-00011	excluded	11
10.1097/00129039-200509000-00007	included	1
10.1097/01.ju.0000133560.87118.4d	included	1
10.1097/01.pas.0000167364.90899.59	excluded	11
10.1097/JU.0000000000000290	excluded	2
10.1097/MD.0000000000012040	excluded	2
10.1097/PAI.0000000000000095	excluded	17
10.1097/PAS.0000000000000961	excluded	17
10.1097/PDM.0000000000000039	excluded	17
10.1097/PDM.0b013e31823b6da6	excluded	6
10.1097/PDM.0b013e31829e0484	included	1
10.1097/RLU.0000000000001333	excluded	11
10.1097/RLU.0000000000001874	excluded	9
10.1097/RLU.0000000000002359	excluded	9
10.1097/RLU.0000000000003032	excluded	9
10.1097/RLU.0000000000003247	excluded	11
10.1097/SCS.0000000000003174	excluded	11
10.1109/ICBBE.2008.186	excluded	4
10.1111/and.14344	included	1
10.1111/apm.12880	included	1
10.1111/bju.12119	excluded	7
10.1111/bju.14740	included	1
10.1111/bpa.12776	excluded	11
10.1111/hex.12613	excluded	6
10.1111/iju.13225	excluded	19=paraneoplastic Cushing's syndrome (hypercortisolism) resulting from treatment-related neuroendocrine prostate cancer
10.1111/j.1365-2559.2004.01821.x	excluded	7
10.1111/j.1365-2559.2007.02879.x	excluded	15
10.1111/j.1440-1827.2010.02536.x	excluded	9
10.1111/j.1442-2042.2006.01327.x	excluded	9
10.1111/j.1464-410X.2008.07627.x	included	1
10.1126/scitranslmed.3001970	excluded	7
10.1136/jclinpath-2015-203314	excluded	7
10.1136/jclinpath-2021-207755	included	1
10.1136/jcp.2005.035451	excluded	11
10.1142/S0219720019500033	excluded	3
10.1148/radiol.13121782	excluded	9
10.1155/2011/268214	excluded	11
10.1155/2012/839837	excluded	3
10.1155/2022/1784791	excluded	19=Retracted
10.1155/2022/8430485	excluded	3
10.1158/0008-5472.CAN-05-4264	included	1
10.1158/0008-5472.CAN-07-0533	included	1
10.1158/0008-5472.CAN-08-4926	excluded	7
10.1158/0008-5472.CAN-20-1791	excluded	7
10.1158/1055-9965.EPI-07-0154	excluded	9
10.1158/1055-9965.EPI-07-2778	excluded	19=hereditary
10.1158/1055-9965.EPI-20-1461	excluded	19=physical activity
10.1158/1078-0432.CCR-05-2072	included	1
10.1158/1078-0432.CCR-05-2090	excluded	11
10.1158/1078-0432.CCR-07-0700	included	1
10.1158/1078-0432.CCR-08-1018	excluded	7
10.1158/2159-8290.CD-12-0042	excluded	7
10.1159/000019875	included	1
10.1159/000019883	excluded	16
10.1159/000496795	excluded	11
10.1159/000518531	excluded	2
10.1172/jci.insight.123468	excluded	2.17
10.1177/1010428318775864	excluded	9
10.1177/1090198114566453	excluded	6
10.1177/1179299X18759545	included	1
10.1177/15266028221112247	excluded	11
10.1177/1557988312467050	excluded	6
10.1177/1557988320927202	excluded	6
10.1186/1471-2105-7-15	excluded	17
10.1186/1471-2105-7-202	included	1
10.1186/1471-2164-10-93	excluded	3
10.1186/1471-2164-11-274	excluded	17
10.1186/1471-2164-14-757	included	1
10.1186/1471-2164-16-S7-S3	excluded	3
10.1186/1471-2296-11-19	excluded	6
10.1186/1471-2407-8-315	excluded	7
10.1186/1475-2867-11-14	included	1
10.1186/1476-4598-8-130	included	1
10.1186/1476-4598-8-5	excluded	17
10.1186/1476-4598-9-289	excluded	11
10.1186/1479-5876-11-225	excluded	11
10.1186/1746-1596-5-63	excluded	11
10.1186/1752-0509-2-2	excluded	11
10.1186/1755-8794-1-62	excluded	11
10.1186/1756-8722-6-52	excluded	11
10.1186/s12874-018-0628-1	excluded	17
10.1186/s12885-016-3008-4	excluded	17
10.1186/s12885-017-3699-1	excluded	6
10.1186/s12885-020-06817-1	excluded	7
10.1186/s12935-017-0411-0	included	1
10.1186/s12935-019-0835-9	included	1
10.1186/s12943-020-01264-9	included	1
10.1186/s12967-019-2065-2	excluded	7
10.1186/s12967-022-03318-6	included	1
10.1186/s13000-015-0398-6	excluded	11
10.1186/s13073-021-01009-3	included	1
10.1186/s13148-019-0693-2	excluded	7
10.1186/s13148-019-0742-x	included	1
10.1186/s13148-020-00836-2	excluded	7
10.1186/s13578-022-00893-5	excluded	7
10.1186/s40170-016-0149-5	included	1
10.1188/12.ONF.603-608	excluded	6
10.1188/14.ONF.509-516	excluded	6
10.1188/17.ONF.350-357	excluded	11
10.1200/JCO.2009.23.7982	excluded	15
10.1210/jcem.82.7.4080	included	1
10.12998/wjcc.v10.i5.1485	excluded	11
10.12998/wjcc.v9.i17.4244	excluded	11
10.1348/135910708X342890	excluded	6
10.1371/journal.pbio.1001784	excluded	11
10.1371/journal.pone.0019065	excluded	5
10.1371/journal.pone.0033987	excluded	11
10.1371/journal.pone.0034875	included	1
10.1371/journal.pone.0035510	excluded	11
10.1371/journal.pone.0050953	included	1
10.1371/journal.pone.0063941	excluded	7
10.1371/journal.pone.0079380	excluded	3
10.1371/journal.pone.0084261	excluded	4
10.1371/journal.pone.0098675	excluded	9
10.1371/journal.pone.0105326	excluded	11
10.1371/journal.pone.0150241	included	1
10.1371/journal.pone.0154507	included	1
10.1371/journal.pone.0160451	excluded	11
10.1371/journal.pone.0175070	included	1
10.1371/journal.pone.0182305	included	1
10.1371/journal.pone.0186047	included	1
10.1371/journal.pone.0261505	excluded	11
10.1373/clinchem.2005.063289	included	1
10.1373/clinchem.2008.103788	included	1
10.1373/clinchem.2012.192260	excluded	7
10.1373/clinchem.2012.196360	excluded	15
10.1515/biol-2022-0572	excluded	11
10.1515/cclm-2012-0392	included	1
10.15252/msb.20199247	excluded	9
10.1530/ERC-18-0058	included	1
10.1530/JME-13-0144	excluded	11
10.1590/S1415-47572006000200001	included	1
10.1590/S1677-5538.IBJU.2014.0036	included	1
10.1593/tlo.09118	excluded	7
10.1634/theoncologist.2010-0103	excluded	11
10.1634/theoncologist.2013-0458	excluded	11
10.1684/abc.2010.0513	excluded	8
10.1691/ph.2012.1630	excluded	9
10.17116/patol201577536-42	excluded	7
10.17179/excli2018-1234	excluded	7
10.17650/1726-9776-2020-16-2-65-73	included	1
10.18632/oncotarget.12635	excluded	19=prognostic
10.18632/oncotarget.17272	included	1
10.18632/oncotarget.22289	included	1
10.18632/oncotarget.23254	excluded	3
10.18632/oncotarget.2365	included	1
10.18632/oncotarget.27284	excluded	16
10.18632/oncotarget.27294	included	1
10.18632/oncotarget.4172	included	1
10.18632/oncotarget.4430	included	1
10.18632/oncotarget.6899	included	1
10.18632/oncotarget.7359	included	1
10.18632/oncotarget.8915	excluded	3
10.18632/oncotarget.9344	included	1
10.21037/tau.2017.03.06	excluded	15
10.21037/tau-21-820	included	1
10.2144/btn-2019-0092	excluded	17
10.2147/OTT.S149314	excluded	11
10.2147/OTT.S95565	included	1
10.2147/TACG.S28881	excluded	16
10.2174/138920211797904061	excluded	7
10.2174/1389557523666230209152948	excluded	16
10.2174/1568009623666230817101809	excluded	3
10.21873/invivo.13236	included	1
10.2196/31218	excluded	6
10.2196/38362	excluded	17
10.22037/ghfbb.v12i4.1648	excluded	19=This corrects the article DOI: 10.22037/iej.v13i1.18507.
10.22088/IJMCM.BUMS.8.2.103	excluded	3
10.2353/ajpath.2010.090737	included	1
10.26355/eurrev_201909_18838	excluded	5
10.26508/lsa.201900449	excluded	4
10.30683/1927-7229.2022.11.03	included	1
10.3103/S009545272104006X	included	1
10.3109/13685538.2010.487554	excluded	6
10.31557/APJCP.2019.20.3.667	excluded	16
10.31557/APJCP.2019.20.5.1453	included	1
10.31557/APJCP.2023.24.8.2861	excluded	2
10.3233/CBM-2009-0109	included	1
10.3233/CBM-203222	excluded	9
10.33393/jcb.2022.2317	included	1
10.3389/fcell.2021.605686	excluded	5
10.3389/fcell.2021.681163	excluded	16
10.3389/fgene.2012.00032	excluded	16
10.3389/fgene.2018.00428	excluded	7
10.3389/fgene.2019.00730	included	1
10.3389/fgene.2021.636419	included	1
10.3389/fonc.2019.00900	included	1
10.3389/fonc.2020.00493	excluded	9
10.3389/fonc.2020.00778	excluded	16
10.3389/fonc.2020.00809	excluded	3
10.3389/fonc.2020.01330	excluded	3
10.3389/fonc.2021.631021	excluded	17
10.3389/fonc.2022.1068805	excluded	2
10.3389/fonc.2022.799265	excluded	16
10.3389/fvets.2022.945638	excluded	11
10.3390/biomedicines9060646	included	1
10.3390/cancers11091309	excluded	7
10.3390/cancers12020285	excluded	2
10.3390/cancers13112565	excluded	11
10.3390/cancers14102388	included	1
10.3390/cancers14112704	excluded	9
10.3390/cancers14164035	excluded	9
10.3390/cancers15030789	included	1
10.3390/cancers15082331	included	1
10.3390/cancers15153968	included	1
10.3390/chemosensors9040059	excluded	17
10.3390/curroncol30030206	included	1
10.3390/diagnostics11091692	excluded	7
10.3390/diagnostics11101828	included	1
10.3390/genes12050615	excluded	5
10.3390/genes13020383	excluded	9
10.3390/genes13101754	excluded	19=anticancer drugs sensitivity
10.3390/IECB2022-12257	excluded	17
10.3390/ijms18040743	excluded	11
10.3390/ijms18061281	included	1
10.3390/ijms18092017	excluded	7
10.3390/ijms19092493	excluded	11
10.3390/ijms21072334	excluded	11
10.3390/ijms21082783	included	1
10.3390/ijms21217812	included	1
10.3390/ijms22116091	excluded	7
10.3390/ijms222312701	excluded	17
10.3390/jcm4071369	included	1
10.3390/life11040320	included	1
10.3390/life11101096	included	1
10.3390/md9122622	excluded	11
10.3402/jev.v5.29497	excluded	17
10.3747/co.22.2243	excluded	6
10.3760/cma.j.issn.0253-3766.2012.07.005	excluded	11
10.3760/cma.j.issn.1006-9801.2017.01.010	excluded	11
10.3791/50713	excluded	17
10.3892/etm.2012.768	excluded	7
10.3892/etm.2019.7277	excluded	3
10.3892/etm.2021.10355	included	1
10.3892/ijmm.15.2.205	excluded	11
10.3892/ijo_00000518	excluded	9
10.3892/ijo.2012.1725	excluded	11
10.3892/ijo.2017.3925	excluded	11
10.3892/mmr_00000302	excluded	11
10.3892/ol.2017.7508	excluded	3
10.3892/ol.2019.10024	included	1
10.3892/ol.2019.10110	excluded	5
10.3892/or.2011.1278	excluded	11
10.3892/or.2015.3968	excluded	11
10.3892/or.2015.4322	excluded	7
10.3906/sag-2010-183	included	1
10.4103/1735-5362.378088	excluded	11
10.4103/IJPM.IJPM_852_18	included	1
10.4111/icu.2020.61.4.411	included	1
10.4238/2015.August.14.20	excluded	11
10.4314/ahs.v16i2.21	excluded	2
10.5114/aoms.2019.84235	excluded	11
10.5152/tud.2019.19163	included	1
10.5301/jbm.5000056	excluded	3
10.5336/medsci.2009-16643	excluded	11
10.5430/jst.v10n2p1	included	1
10.55730/1300-0144.5374	included	1
10.5812/ijcm.120188	included	1
10.5858/arpa.2017-0185-OA	included	1
10.7124/bc.000958	excluded	7
10.7124/bc.000A49	excluded	7
10.7150/jca.18012	excluded	2
10.7150/jca.6799	included	1
10.7314/apjcp.2012.13.7.3313	excluded	3
10.7314/APJCP.2012.13.7.3313	excluded	3
10.7717/peerj.7872	excluded	3
10.7754/Clin.Lab.2019.190620	included	1
PMID:10928169	excluded	11
PMID:10963483	excluded	11
PMID:11156417	excluded	2
PMID:11507037	included	1
PMID:11641977	excluded	19=bacterial prostatitis
PMID:11819864	excluded	11
PMID:12154061	excluded	9
PMID:12792797	included	1
PMID:14506156	excluded	11
PMID:14666708	included	1
PMID:1477935	excluded	11
PMID:16250187	excluded	11
PMID:16515751	included	1
PMID:16620698	included	1
PMID:16821452	excluded	16
PMID:17909506	excluded	9
PMID:18288401	excluded	11
PMID:18470278	excluded	16
PMID:18642766	excluded	7
PMID:19148481	included	1
PMID:19157222	excluded	2
PMID:1992983	excluded	11
PMID:21171262	included	1
PMID:22043502	excluded	11
PMID:23573364	included	1
PMID:2430502	excluded	11
PMID:24324997	excluded	6
PMID:25518362	excluded	15
PMID:26027097	included	1
PMID:26076772	excluded	16
PMID:26269169	excluded	15
PMID:26328007	excluded	17
PMID:26854446	excluded	11
PMID:26859937	included	1
PMID:28730787	excluded	2
2-s2.0-0032913290 (https://www.scopus.com/inward/record.uri?eid=2-s2.0-0032913290&partnerID=40&md5=b2e1cde04fa50af30ab7a0dc467f7aca )	excluded	2
2-s2.0-0034859670 (https://www.scopus.com/inward/record.uri?eid=2-s2.0-0034859670&partnerID=40&md5=2012d05d87564060ee9c51304e39abe3 )	excluded	15
2-s2.0-84871836994 (https://www.scopus.com/inward/record.uri?eid=2-s2.0-84871836994&partnerID=40&md5=1ec3a3d07c8f8a67e55b87b825531eea )	excluded	16
2-s2.0-85021219510 (https://www.scopus.com/inward/record.uri?eid=2-s2.0-85021219510&partnerID=40&md5=b96e90cd99e2ad8a70675d7e046210f8 )	excluded	2
PMID:30855012	excluded	16
PMID:31749921	excluded	11
PMID:32509077	included	1
PMID:34914276	excluded	3
PMID:7527295	excluded	11
PMID:8526754	excluded	7
PMID:8774111	excluded	15
PMID:8951475	excluded	9
PMID:9895341	excluded	11
Diagnostic utility of total PSA free PSA percentage PSA histology biopsy and expression pattern of MALAT-1 in prostate cancer patients in southern Nigeria (https://search.informit.org/doi/epdf/10.3316/informit.322983942416091)	excluded	2
WOS:000400550200015 (Int J Clin Exp Pathol 2017;10(4):4150-4161)	included	1
WOS:000404545900120 (Int J Clin Exp Pathol 2017;10(6):7177-7182)	excluded	19=repeated record 2-s2.0-85021219510
WOS:000405843600024 (10.22377/ajp.v11i01.1104 )	included	1
WOS:000508588400007 (10.22088/IJMCM.BUMS.8.2.103)	excluded	19=repeated record 10.22088/IJMCM.BUMS.8.2.103

## Sheet: Sheet S4. Included
record	status	reason		Reason in code *
10.1001/jama.287.13.1662	excluded	20		meets all criteria =1
10.1002/ijc.20049	excluded	19= relative expression level was found to be highly variable among patients’ samples and the relation of transcript quantity in the tumorous tissues to that in the nonmalignant samples did not correlate with pathologic and clinical parameters of cancer progression (Fig. 5)		not differential gene expression=2
10.1002/ijc.26064	included	1		In silico studies without own validation cohort =3
10.1002/jcb.29580	excluded	2		Bioinformatics methods and tools =4
10.1002/jgm.3239	included	1		In vitro studies (cell lines, Xenograft, etc) =5
10.1002/pros.10201	excluded	19=Negative results: hTR and hTERT can be found in nonneoplastic prostatic tissue, indicating that these subunits of telomerase cannot be used as a marker for malignancy in prostatic tissue		do not include analysis of biomolecules =6
10.1002/pros.10263	excluded	20		Studies of proteomics and protein abundance, epigenetics, mutations, gene fusion , DNA methylation, circulating DNA=7
10.1002/pros.20949	excluded	2		Non-English Language Article =8
10.1002/pros.21292	excluded	19= The differential expression of genes was carried out in silico, here the authors study the abundance of proteins.		Metastasis, treatment resistance, recurrence, interventions =9
10.1002/pros.22667	excluded	20		In vivo studies (animal models, etc) =10
10.1002/pros.22936	included	1		non prostate cancer=11
10.1002/pros.22949	included	1		hereditary prostate cancer =12
10.1002/pros.22955	excluded	20		Cancer in patients under 18 years of age =13
10.1002/pros.22989	excluded	7		all non-original article =14
10.1002/pros.23002	excluded	19= ADN Expression in Chinese PCa Patients is mentioned, but not targets was identified		conference proceedings and conference/meeting summaries, editorial comment, supplement, Interview=15
10.1002/pros.23376	included	1		systematic reviews, metaanalysis, reviews, book =16
10.1002/pros.23427	included	1		method or protocols paper=17
10.1002/pros.23724	excluded	20		Full text not found=18
10.1002/pros.23825	excluded	19= Not significant values for gene expressión between cases and controls		The study does not provide valid or comparable mRNA expression data for differential analysis between prostate cancer and non-cancer control.= 19
10.1007/s00120-008-1837-8	excluded	20		mRNA = 20
10.1007/s00262-014-1594-z	excluded	2		*In cases where 2 or more exclusion criteria are met, only one of these was included.
10.1007/s00432-018-2719-0	excluded	19=prognosis
10.1007/s11255-018-1938-2	included	1
10.1007/s12032-008-9120-9	excluded	20
10.1007/s13277-015-4262-9	included	1
10.1007/s13277-015-4619-0	excluded	20
10.1016/0046-8177(95)90002-0	excluded	2
10.1016/j.acuro.2013.07.012	included	1
10.1016/j.bbrc.2016.04.107	included	1
10.1016/j.canlet.2005.05.005	excluded	20
10.1016/j.cccn.2005.03.026	excluded	19= all cancer cases
10.1016/j.cdp.2006.07.010	excluded	20
10.1016/j.cell.2018.12.021	excluded	4
10.1016/j.clinbiochem.2007.12.022	excluded	20
10.1016/j.clinbiochem.2013.01.019	included	1
10.1016/j.clinbiochem.2023.04.011	included	1
10.1016/j.euo.2018.08.005	excluded	19=no specific targets for differential gene expression was found
10.1016/j.gene.2017.12.038	excluded	20
10.1016/j.gene.2018.06.104	excluded	20
10.1016/j.humgen.2022.201109	excluded	19= obecity and PC
10.1016/j.humpath.2013.05.010	excluded	2
10.1016/j.jmoldx.2015.12.006	excluded	19= Although the cohort is their own, they did not validate the selected targets
10.1016/j.juro.2009.01.110	included	1
10.1016/j.juro.2010.06.089	excluded	2
10.1016/j.molonc.2016.02.001	excluded	19= They did not validate the mRNA directly, the validation was done using protein and in mRNA with in silico data.
10.1016/j.neo.2020.04.002	excluded	9
10.1016/j.prp.2022.153897	included	1
10.1016/j.urology.2004.05.007	excluded	19= non-significant expression difference
10.1016/j.urology.2006.12.014	excluded	19= Risk, all men with negative biopsy
10.1016/j.urology.2010.08.005	excluded	20
10.1016/j.urology.2011.01.020	included	1	^ aunq los miRNAs tambien distingues normal de cancer
10.1016/j.urolonc.2011.04.001	included	1
10.1016/j.urolonc.2015.12.014	excluded	19= histologically benign tissue from men with and without Pca, but the samples were benign tissue in all cases
10.1016/j.urolonc.2016.02.017	excluded	20
10.1016/j.urolonc.2016.03.009	excluded	19= Progression
10.1016/j.yexmp.2009.10.005	included	1
10.1016/j.yexmp.2011.09.014	excluded	20
10.1016/j.yexmp.2013.02.002	excluded	20
10.1016/S0090-4295(02)02443-3	excluded	20
10.1016/s0090-4295(96)00060-x	excluded	19= The PSA transcript was studied in search of aberrant splicing and not evidence was found.
10.1021/acsomega.1c06479	excluded	19= It is methodological paper, but they do the verification by qRT-PCR and let7a is sig independent of the detection method, but noncancer (NC), low-risk (LR), and high-risk (HR)patient group. Thus, risk of Pca
10.1038/onc.2011.304	included	1
10.1038/pcan.2010.48	excluded	20
10.1038/s41379-020-0525-0	excluded	2	solo TMPRSS2-ERG mRNA es significativo, pero no es un buen biomarcador al parecer...
10.1038/srep12090	excluded	17	esta desglosado y se pueden ver los resultados para PC
10.1073/pnas.1611596113	excluded	19= the control group includes indolent PCa (n=4) and healthy individuals (n=4), although indolent is cancer
10.1074/jbc.M102285200	excluded	19	son solo 2 pacientes y el paper parece mas metodologico q de busqueda y validacion de biomarcador
10.1080/00032710802568655	included	1	este no tiene como control tejido no tumoral adjacente, si no, BPH y lo tienes incluido, lo digo porq en otro paper me dabas esa razon para excluir…
10.1093/carcin/bgq086	excluded	19= orepressor and target gene interrelationshipsin patient samples was mentioned, but the DGE was not clear	Fig 1 a
10.1093/carcin/bgt156	excluded	20	No tengo una razon para excluir, pero no es de mucha calidad
10.1097/00129039-200509000-00007	excluded	2
10.1097/01.ju.0000133560.87118.4d	excluded	19= the predictive value is from ratio, not from the target itself	Es metodologico, pero hacen la verificacion por qRT-PCR y let7a es sig independiente del metodo de deteccion, noncancer (NC), low-risk (LR), and high-risk (HR)patient group
10.1097/PDM.0b013e31829e0484	excluded	7	mir-205 figura 6d y conclusion
10.1111/and.14344	excluded	18
10.1111/apm.12880	included	1
10.1111/bju.14740	excluded	19= not controls, all cancer	Apta-qPCR assay for PCa diagnosis: nueva pcr en base a la detaccion de PCA3 transcripts
10.1111/j.1464-410X.2008.07627.x	excluded	17
10.1136/jclinpath-2021-207755	excluded	18	no se especifica que sea diff exp en humanos
10.1158/0008-5472.CAN-05-4264	excluded	17
10.1158/0008-5472.CAN-07-0533	excluded	19= the human sample do not were contrated with a control
10.1158/1078-0432.CCR-05-2072	excluded	7	Fig 4 a
10.1158/1078-0432.CCR-07-0700	excluded	7	inmuno, so protein
10.1159/000019875	excluded	2
10.1177/1179299X18759545	excluded	3
10.1186/1471-2105-7-202	excluded	19= They use previously published datasets and do not validate the results, they focus more on the method.
10.1186/1471-2164-14-757	included	1
10.1186/1475-2867-11-14	excluded	19= The validation data were not found
10.1186/1476-4598-8-130	excluded	19=Gene expression differences between GS 6 and GS 8-10 tumors were analyzed using t-test. So, all tumors, not control	metodo para usra las muestras en parafina
10.1186/s12935-017-0411-0	excluded	20	pero no full text
10.1186/s12935-019-0835-9	excluded	20	tiene resultados MAPT-1060 parece relevante, pero no significativo
10.1186/s12943-020-01264-9	excluded	20
10.1186/s12967-022-03318-6	excluded	19= It is not possible to extract the results of the biomarkers only for prostate cancer	tiene una parte de expresion en tejido, pero no es concluyente y es significativo en metastasis y progresion, pero no en diagnostico
10.1186/s13073-021-01009-3	included	1	gene fusion
10.1186/s13148-019-0742-x	excluded	7. 19 prognostic potential of MEIS2 RNA expression
10.1186/s40170-016-0149-5	excluded	19=prognostic
10.1210/jcem.82.7.4080	excluded	19= The mean was not significant	usan dataset ya publicadores previamente y no validan los resulados, se enfocan mas en el metodo.
10.1371/journal.pone.0034875	excluded	20
10.1371/journal.pone.0050953	excluded	20
10.1371/journal.pone.0150241	excluded	19=not sig for RT-PCR in patients
10.1371/journal.pone.0154507	included	1	Rab25 mRNA, fig 1a
10.1371/journal.pone.0175070	included	1	Fig 1
10.1371/journal.pone.0182305	included	1
10.1371/journal.pone.0186047	excluded	7
10.1373/clinchem.2005.063289	excluded	19	fig3 tabla2
10.1373/clinchem.2008.103788	excluded	20
10.1515/cclm-2012-0392	included	1	revisar prostate carcinomas [25, 27, 28, 37–42]
10.1530/ERC-18-0058	excluded	19= risk, in the validation by RT-qPCR, the cohort was separated into low and high risk
10.1590/S1415-47572006000200001	excluded	20
10.1590/S1677-5538.IBJU.2014.0036	excluded	20
10.17650/1726-9776-2020-16-2-65-73	excluded	7
10.18632/oncotarget.17272	included	1
10.18632/oncotarget.22289	excluded	20
10.18632/oncotarget.2365	excluded	20	tienen datos de pacientes propios amplificados por RtqPCR, ver Fig 2 F
10.18632/oncotarget.27294	excluded	19=Recurrence vs non-recurrence
10.18632/oncotarget.4172	included	1	revisar el motivo, es un metodo, no se ve que haya diferencia sig
10.18632/oncotarget.4430	excluded	20
10.18632/oncotarget.6899	excluded	20
10.18632/oncotarget.7359	excluded	2
10.18632/oncotarget.9344	excluded	19= All cases
10.21037/tau-21-820	included	1
10.2147/OTT.S95565	included	1	en ruso
10.21873/invivo.13236	included	1	la razon de excluir anterior fue 5, pero en el paper se usan pacientes, revisalo nuevamente lore, por que parece que si se debe incluir
10.2353/ajpath.2010.090737	excluded	19= The RT-qPCR is not performed on patients' tissue.
10.30683/1927-7229.2022.11.03	excluded	19= not sig results	lore, aquí se demuestra que un transcrito tiene expresion diferencial (lo ven a nivel de transcrito y no de gen, en estricto rigor es 2, hacerlo a nivel de trascrito es la manera correcta y no creo que hayamos dejado fuera ningun otro paper por q hcieran el analisis en trascritos)
10.3103/S009545272104006X	excluded	18
10.31557/APJCP.2019.20.5.1453	included	1	pone: PCa progression and possible prognostic, no veo forma de extraer los resultados solo para tiene tejido normal y PCA, por favor, releer
10.3233/CBM-2009-0109	included	1
10.33393/jcb.2022.2317	included	1	ponias excluded por 21, pero no se la razon
10.3389/fgene.2019.00730	excluded	19= progression
10.3389/fgene.2021.636419	included	1
10.3389/fonc.2019.00900	included	1
10.3390/biomedicines9060646	excluded	19= the qPCR results were progression, not include control
10.3390/cancers14102388	excluded	19= pre vs postoperatorio	habra q comprobar al momento de estraer los datos, porq si bien hacer qPCR en pacientes no queda claro el pval y otros
10.3390/cancers15030789	included	1	me quedan dudas sobre incluirlo o no…
10.3390/cancers15082331	excluded	19= miRNAs in the Pca racial disparitie
10.3390/cancers15153968	included	1
10.3390/curroncol30030206	excluded	19=this study measures protein abundance. Gene expression was measured only in silico.	es especialmente interesante el diseño experimental anidado
10.3390/diagnostics11101828	included	1	Panel de genes!	porq tenias 21, si es diagnostico?
10.3390/ijms18061281	included	1	hsa- miR-6749-5p, hsa-miR-532-3
10.3390/ijms21082783	included	1
10.3390/ijms21217812	included	1
10.3390/jcm4071369	included	1
10.3390/life11040320	included	1	resultados para datos humanos propios en figura 4b
10.3390/life11101096	included	1	si bien comparan BPH vs PC, no dan los resultados (mas alla de la fig 3) , ni los validan
10.3892/etm.2021.10355	excluded	20
10.3892/ol.2019.10024	excluded	11
10.3906/sag-2010-183	included	1	fig4a
10.4103/IJPM.IJPM_852_18	excluded	7	esta included, pero me parece que no debería por q es protein abundacia, lore, revisar
10.4111/icu.2020.61.4.411	excluded	20
10.5152/tud.2019.19163	included	1	Panel de genes!
10.5430/jst.v10n2p1	excluded	19= European American (UA) patients vs African American (UA) patients	Mir-21
10.55730/1300-0144.5374	included	1	le habias puesto 21, pero no se porq si es diagnostic
10.5812/ijcm.120188	excluded	20
10.5858/arpa.2017-0185-OA	excluded	7
10.7150/jca.6799	included	1	Fig 6
10.7754/Clin.Lab.2019.190620	excluded	18	Esta en fig 2 (para mi, see https://xena.ucsc.edu/public)
PMID:11507037	excluded	20
PMID:12792797	excluded	20	solo mir-320a en urine
PMID:14666708	excluded	18
PMID:16515751	excluded	18
PMID:16620698	excluded	18	Figure 2. miR-200c-3p expression comparison between BPH,
PMID:19148481 (10.3892/ijo_00000170)	excluded	20
PMID:21171262	excluded	18	solo los resaltados en el paper (que son 3: hsa-miR-494-3p, hsa-miR-3128, hsa-miR-8084) no toda la lista
PMID:23573364	excluded	19= Although the cohort is their own, they do not validate the results.	solo STAT3
PMID:26027097	excluded	18
PMID:26859937	excluded	18
PMID:32509077	excluded	19= Although the cohort is their own, they do not validate the results.
WOS:000400550200015 (Int J Clin Exp Pathol 2017;10(4):4150-4161)	excluded	19= the results of RT-qPCR are not clear
WOS:000405843600024 (10.22377/ajp.v11i01.1104 )	excluded	18

## Sheet: sheet S5. Manual search
Record
10.3934/mbe.2020093
10.22037/uj.v0i0.4564
10.1373/clinchem.2012.191502
10.1186/s12967-017-1362-x
10.1159/000447819
10.1158/0008-5472.CAN-08-0144
10.1038/sj.onc.1210809
10.1007/s13277-011-0154-9
10.1007/s00418-020-01941-2

## Sheet: Sheet S6. Data extraction
Record	Publication	Country	Date	nº total patient	nº cancer	nº controls	Age	lower range	higher range	Cancer treatment	Clinical study design	Target Symbol	Technique	biological sample	Statistical method	value	Fold Change
10.7150/jca.6799	Haj-Ahmad T., et al.	Egypt	2014	29	8	BPH:12, N:10	not reported	not reported	not reported	not reported	not reported	miR-1825 y miR-483-5p	RT-qPCR	urine	ANOVA	< 0.01	miR-1825 >2 fold, miR-483 <2 fold
10.55730/1300-0144.5374	Sancer O., et al.	Turkey	2022	40	20	20	Pca: 63, BPH: 62.2	51	65	not reported	not reported	hsa-miR-494-3p, hsa-miR-3128, hsa-miR-8084	microarrays	tissue/Blood	ANOVA	Tissue: hsa-miR-494-3p p=0.02, hsa-miR-3128 -p=0.029, hsa-miR-8084 p=0.01; Blood: hsa-miR-494-3p 0.0002, hsa-miR-3128 -0.005, hsa-miR-8084 -0.017	Tissue: hsa-miR-494-3p -5.22-fold, hsa-miR-3128 -4.06-fold, hsa-miR-8084 -3.26-fold; Blood: hsa-miR-494-3p -3.45-fold, hsa-miR-3128 --3.01-fold, hsa-miR-8084 --2.37-fold
10.5152/tud.2019.19163	Danarto R., et al.	Indonesia	2019	80	No metastasic Pca (NMPCa): 30, Metastasic Pca (MPCa): 30	20	BPH: 65, NMPCa: 72, MPCa: 69.5	BPH: 44, NMPCa: 52, MPCa: 49	BPH: 79, NMPCa: 84 MPCa: 82	not reported	not reported	miR-21-5p y miR-200c-3p	qPCR	urine	t-test	miR-21-5pNMPCa (p= 0.001). MPCA (p= 0.018) miR-200c-3p NMPCA (p=0.0007), MPCA (p=0.0003)	not reported
10.3906/sag-2010-183	Hasanoglu S., et al	Turkey	2021	38	8	30	Pca: 62 N: 35	Pca: 49 N: 20	Pca: 72 N: 73	not reported	not reported	MIR320A, MIR4706, MIR6750, MIR4532	Stem-loop RT-PCR	urine and serum	Mann Whitney U test	MIR320A (p=0.016) urine, MIR6750 (p=0.0079)	(urine/serum) MIR320A (-4.2-fold/-2.05-fold), MIR4532 (+3.99-fold/ -2.05-fod) MIR4706 (2.66-fold/-2.72-fold), MIR6750 (2.23-fold/2.37-fold)
10.3390/life11101096	Kong Z., et al.	China	2021	tissue: 30, Plasma: 45	tissue: 30, Plasma: 26	tissue: 30, Plasma: 19	not reported	not reported	not reported	radical prostatectomy	not reported	circNFIA y circZNF561	qPCR	Tissue/plasma	two-tailed Student’s t-test.	Tissue (p=0.001)Plasma circNFIA (p=0.001) y circZNF561 (p= 0.01)	circNFIA >2-fold y circZNF561 -2-fold
10.3390/life11040320	Nitusca D., et al.	Romania	2021	60	37	23	Pca: 65, N:58.2	Pca: 58.1, N:48.7	Pca: 71.9 N:67.7	not reported	not reported	NEAT1	RT-PCR	plasma	t de Student	p=0.009	2.1-fold
10.3390/jcm4071369	Kelly B., et al.	Ireland	2015	102	75	27	Pca: 64, BPH: 65	Pca: 48 BPH: 48	Pca: 85 BPH: 80	not reported	not reported	let-7a, miR-141, miR-145, miR-155	RT-qPCR	blood	2 sample t-test	let7a: (p=0.005), miR-141 (p=0.014), miR-145 (p=0.01), miR-155 (p=0.01)	not reported
10.3390/ijms21217812	Rochow H., et al.	Germany	2020	115	115	79	67	62	70	radical prostatectomy	not reported	circATXN10, circSTIL	RT-qPCR	tissue	ROC	circATXN10 p=0.0001, circSTIL p=0.003	not reported
10.3390/ijms21082783	Pastor Navarro B., et al.	Spain	2020	85	40	45	Pca: 66 N: 56.5	Pca: 46 N: 50	Pca: 78 N: 73	not reported	not reported	miR-21-5p	RT-qPCR	blood	Mann Whitney U test	p=0.007	not reported
10.3390/ijms18061281	Daniel R., et al.	USA	2017	40	28	12	Pca: 65.9 N: 50	Pca: 55 N: 23	Pca: 92 N: 91	not reported	Pilot Study	miR-127-3p, miR-204-5p, miR-329-3p, miR-487b-3p, miR-32-5p, miR-20a-5p and miR-454-3p	RT-qPCR	blood	Mann Whitney U test	miR-127-3p (p=0.018), miR-204-5p (p=0.0006), miR-329-3p (p=0.0001), miR-487b-3p (p=0.0001), miR-32-5p (p=0.0048), miR-20a-5p (p=0.0001)and miR-454-3p (p=0.0029)	miR-127-3p (2.69), miR-204-5p (3.43), miR-329-3p (4.29), miR-487b-3p (6.06), miR-32-5p (-4.11), miR-20a-5p (-2.11) and miR-454-3p (-1.91)
10.3390/diagnostics11101828	Peng Q., et al.	China	2021	40	30	10	Pca: 69 N: 65	Pca: 64 N: 62	Pca: 71 N: 72	not reported	not reported	novel_pir349843, novel_pir382289, novel_pir158533 y hsa_piR_002468	RT-qPCR	urine	Mann Whitney U test	novel_pir349843 (p=0.0151), novel_pir382289 (p=0.0084), novel_pir158533 (p=0.0383) y hsa_piR_002468 (p=0.0068)	Not reported
10.3390/cancers15153968	Oluwaseyi Temilola D., et al.	South Africa	2023	34	Low GS: 12, High GS: 7, Metastasic: 5	10	Low GS: 67, High GS: 81, Metastasic: 63	Low GS: 62, High GS: 76, Metastasic: 62	Low GS: 71, High GS: 84, Metastasic: 75	radical prostatectomy (cirugía programada pero no realizada al momento del estudio)	not reported	ratio miR-194-5p/miR-16-5p	RT-qPCR	plama	wilconson test and kruskal wallis	0.000609	Not reported
10.3389/fonc.2019.00900	Bidarra D., et al.	Portugal	2019	Tissue: 113, Plasma: 304	Tissue: 98, Plasma: 252	Tissue: 15 Plasma: 52	Tisseu: Pca: 63,N: 64; Plasma: Pca: 62, N: 58	T: Pca: 46,N: 45; P: Pca: 46, N: 54	T: Pca: 73,N: 80; P: Pca: 76, N: 64	Tissue: radical prostatectomy, Plasma: undergoing curative-intent treatment	not reported	miR-182-5p	RT-qPCR	Tissue, Plasma	Mann Whitney U test	T: p=0.0001, P: p=0.0020	Not reported
10.3389/fgene.2021.636419	Zhang L., et al.	China	2021	20	20	20	not reported	not reported	not reported	not reported	not reported	hsa_circ_0006410, hsa_circ_0003970, hsa_circ_AKAP7, and hsa_circ_0006754.	RT-qPCR	tissue	paired sample t-test	hsa_circ_0006410 (p=7,78x10-5), hsa_circ_0003970 (p=2,18x10-5), hsa_circ_AKAP7(p=0,005), and hsa_circ_0006754 (p=9,29x10-5).	Not reported
10.33393/jcb.2022.2317	Holdmann J., et al.	Germany	2022	20	10	10	Pca: 70, BPH: 68	not reported	not reported	not reported	not reported	hsa-miR-532-3p y hsa-miR-6749-5p	not reported	urine	Student T test	hsa-miR-6749-5p 0.030 hsa-miR-532-3p 0.006	hsa-miR-6749-5p 2.06 hsa-miR-532-3p 1.65
10.31557/APJCP.2019.20.5.1453	Mohammadi Torbati P., et al.	Iran	2019	80	40	40	not reported	not reported	not reported	prostatectomy	not reported	miR-20a	RT-qPCR	serum	Student T test	p=0,01	not reported
10.21873/invivo.13236	Lee Yo, et al.	Republic of Korea	2023	10	10	10	not reported	not reported	not reported	not reported	not reported	UCA1	qPCR	tissue	Chi-square		>18 fold
10.2147/OTT.S95565	Li Z., et al	China	2015	91	51	40	Pca: 70, N: 70.5	Pca:64, N: 65	Pca: 76, N: 74.7	not reported	not reported	miR-141	RT-qPCR	serum	Mann Whitney U test, kruscal wall	P=0.0005	4,06-fold
10.21037/tau-21-820	Liu D., et al.	China	2021	100	59	41	71	43	88	not reported	not reported	MYU	qPCR	urine	data not shown	p=0.0001	data not shown
10.18632/oncotarget.17272	Wang T., et al.	China	2017	88	30	58	Pca: 66, N: 65	45	Pca: 90, N: 92	not reported	not reported	PCA3	RT-qPCR	Urine/Plasma	Chi-square	P=0.05	not reported
10.1371/journal.pone.0182305	Zhang Y., et al.	China	2017	25	14	11	not reported	not reported	not reported	radical prostatectomy	not reported	GAS5	RT-qPCR	tissue	ANOVA	p=0.05	data not shown
10.1186/s13073-021-01009-3	Hansen E., et al	Denmark	2022	111	89	22	PCA: 69.4, N: 71.5	PCA: 62.8 N: 67.9	PCA: 73, N: 74.1	prostatectomy radical	not reported	circABCC4, circZNF577; circFAT3, circITGA7, circATRNL1	NanoString	tissue	wilconson test	circABCC4 (p=0.0001), circZNF577 (p=0.037); circFAT3 (p= 0.0001), circITGA7 (p= 0.0001), circATRNL1 (p=0.0001)	circABCC4 (2.31-fold), circZNF577 (1.56-fold); circFAT3 (-3.79-Fold), circITGA7 (-2.96-fold), circATRNL1 (-5.54-fold)
10.1186/1471-2164-14-757	He, HC, et al	China	2013	20	20	20	73.6	54	85	not reported	not reported	MiR-205, miR-221, miR-155, miR-455-3P, miR-193a-5p, miR-1224-5p, miR-1249, and miR-663	RT-qPCR	tissue	Student T test	MiR-205 (p=0.0001), miR- 221 (p=0.001), miR-155 (p=0.019), miR-455-3P (p=0.001), miR-193a-5p (p=0.003), miR-1224-5p (p=0.028), miR-1249 (p=0.013), and miR-663 (p=0.002)	≥1.5-fold
10.1111/apm.12880	Dybos S., et al.	Norway	2018	38	19	19	PCA: 63 N: 64	not reported	not reported	radical prostatectomy	not reported	hsa-miR-148a-3p, hsa-miR-150-3p	qPCR	blood	t pareada	hsa-miR-148a-3p (0.021), hsa-miR-134-3p (0.047), hsa-miR-127-3p (0.014)	hsa-miR-148a-3p (0,673), hsa-miR-134-3p (−0,902), hsa-miR-127-3p (−1.180)
10.1038/onc.2011.304	Martens-Uzunova, ES. et al.	Denmark	2012	62	50	12	PCA: 62 N: 65	PCA:49 N: 39	PCA:73 N: 72	radical prostatectomy	not reported	Mir-205	TaqMan Q–PCR	tissue	two-sided t-test	P=9.10e-10	6.3-fold
10.1016/j.yexmp.2009.10.005	Nonn L., et al	USA	2010	3	3	3	54.5	53	56	radical prostatectomy	not reported	miR-125b, miR-16	TaqMan RT-qPCR	tissue	paired t-test	(miR-125 y miR-16 p≤0.05)	not reported
10.1016/j.urology.2011.01.020	Mahn R., et al	Germany	2011	55	PCA: 37	BPH: 18	not reported	not reported	not reported	radical prostatectomy	not reported	miR-16 , RNU1A-1, miR-32 , miR-26a, miR-195, miR-let7i	RT-qPCR	serum		(miR-16 (no significant) , RNU1A-1, p≤0.030) (miR-32,miR-26ap≤0.015, miR-195 did not showed differences), (miR-let7i p≤0.020)	not reported
10.1016/j.prp.2022.153897	Bozgeyik E., et al.	Turkey	2022	30	30	30	66.6	46	80	radical prostatectomy	not reported	miR-130a, miR-301a y miR-454	RT-qPCR	tissue	wilconson test	miR-130a p = 0,004: miR-301a y miR-454 0,0106, p = 0,0051	not reported
10.1016/j.bbrc.2016.04.107	Yao J., et al.	China	2016	18	18	18	not reported	not reported	not reported	not reported	not reported	miR-182-5p	RT-PCR	tissue	ANOVA and Student's t-test	p≤0.01	4 fold
10.1007/s13277-015-4262-9	Huang Z., et al.	China	2015	44	44	44	not reported	not reported	not reported	not reported	retrospective case-control study	hsa-miR-203, hsa-miR-30c	qPCR	tissue	Student T test	p=0,001	not reported
10.1007/s11255-018-1938-2	Porzycki P., et al.	Poland	2018	28	20	8	Pca: 67.5, N: 68.6	Pca: 49, N: 56	Pca: 79, N: 78	not reported	not reported	miR-106b, miR-141-3p, miR-21-5p y miR-375	RT-qPCR	serum	Mann Whitney U test	p = 0,05	miR-106b 1.8-fold, miR-141-3p 1,9 -fold, miR-21-5p 2,4 fold, miR-375 2,6-fold
10.1002/pros.23427	Paziewska A., et al.	Poland	2017	48	34	14	PCA: 63, BPH: 68.5	PCA: 51 BPH: 58	PCA: 76 BPH: 86	prostatectomy	not reported	hsa-miR-187-3p, hsa-miR-9-3p, hsa-miR-9-5p, hsa-miR-196a-5p, hsa-miR-32-5p, hsa-miR-183-5p, hsa-miR-141-5p	RT-qPCR	tissue	Mann Whitney U test	upregulated in Pca miR-9-3p (1.38 e-06), miR-9-5p (1.2 e-06), miR-196a-5p (0.0001), miR-32-5p (8.5 e-08), miR-183-5p (4.33 e-10), miR-141-5p (3.8 e-05), Downregulated in Pca miR-876-5p (2.44 e-06), miR-187-3p (4.03 e -07)	miR-9-3p (6.29), miR-9-5p (8.8), miR-196a-5p (4), miR-32-5p (4.3), miR-183-5p (6.2), miR-141-5p (4.49, miR-876-5p (0.1), miR-187-3p (0.1)
10.1002/pros.23376	Xu Y., et al.	China	2017	97	60	BPH: 37, N: 24	PCA: 69.4, BPH: 67.5, N: 60.08	PCA: 52 BPH: 54 N: 49	PCA: 85, BPH: 82 N: 78	not reported	not reported	mirR-145-5p, miR-1290, miR-141-5p, miR-572	RT-qPCR	urine/Serum	Student T test	Urine mirR-145-5p (p=0.018), miR-1290 (p=0.049) , serum mirR-145-5p (p=0.01), miR-1290 (P=0.05), miR-141-5p (P=0.05), miR-572 (P=0.05)	not reported
10.1002/pros.22949	Zhang W., et al	China	2015	213	72	141	PCA: 67.1, N:63.8	PCA: 60.4, N:57.0	PCA: 73.8, N:70.6	not reported	not reported	FR0348383	RT-qPCR	Urine	Mann Whitney U test	p≤0.001	not reported
10.1002/pros.22936	Song, C., et al	China	2015	36	24	12	PCA:73, BPH:72.9	PCA:62.5 BPH:63	PCA:83, BPH:90	prostatectomy	not reported	miR-125b-5p, miR-126-5p , miR151a-5p, miR-221-3p y miR-222-3p, miR-486-5p	RT-qPCR	tissue	Student T test	p= 0,05	miR-125b-5p(1,83 fold), miR-126-5p (2,22 fold), miR151a-5p(2,02), miR-221-3p (5,47 fold) y miR-222-3p (3,88 fold), miR-486-5p (-2,54 fold)
10.1002/jgm.3239	Rezatabar S., et al	Iran	2020	80	40	BPH: 20, N: 20	PCA:70.3, BPH:66.2, N:59.9	PCA:59.9, BPH:60.3, N:51.6	PCA:80.7, BPH:72.1, N:68.2	not reported	not reported	PCAT-1	RT-qPCR	plasma	Kruskal-Wallis test	p≤0.03	not reported
10.1002/ijc.26064	Wach S., et al.	Germany	2011	76	76	76	66.2	49	74.5	prostatectomy	not reported	miR-375, miR-143, miR-145	RT-qPCR	tissue	Student T test	p=0,05	miR-375 (1.64/1.97), miR143 (-1.96/-2.78) y miR-145 (-2.44/-3.45)
10.3934/mbe.2020093	Shen H., Et al.	China	2019	22	13	9	not reported	not reported	not reported	not reported	not reported	MIR22HG	RT-qPCR	tissue	Student T test	p < 0,001	not reported
10.22037/uj.v0i0.4564	Saffari M., et al.	Iran	2019	93	46	BPH:7, N:40	PCA: 64.7, BPH:65, N: 73.5	PCA: 54, BPH:47 N: 62	PCA: 75,5 BPH:83 N: 85	not reported	not reported	mir-548	RT-qPCR	tissue	Student T test	p=0,05	2-fold
10.1373/clinchem.2012.191502	Mavridis K., et al.	Greece	2013	139	73	66	PCA:64.8, BPH:69.6	PCA:52 BPH:49	PCA:76, BPH:86	radical prostatectomy	not reported	miR-224	qPCR	tissue	Mann Whitney U test	p= 0,001	4,2 -fold
10.1186/s12967-017-1362-x	Shan J., et al.	Qatar	2017	22	22	22	not reported	not reported	not reported	not reported	not reported	let-7e-5p, miR-107, miR-671-3p, miR-143-3p, miR-143-5p, miR-145-3p, miR-320b	RT-qPCR	tissue	Student T test	let7e5p (p=0,009), miR-107 (p=0,002), miR-671-3p (p=0,003), miR-143-3p (p=0,0001), miR-143-5p (p=0.001), miR-145-3p (p=0.047) and miR-320b (p=0.002).	not reported	mRNA
10.1159/000447819	Pang C., et al.	China	2016	140	45	BPH: 45, N: 50	PCA: 70, BPH: 69, N: 70	PCA: 55, BPH: 55, N: 56	PCA: 83, BPH: 81, N: 81	not reported	not reported	miR-139-5p	RT-qPCR	blood	Student T test	P<0,001	5,3 fold
10.1158/0008-5472.CAN-08-0144	Ambs S., et al.	USA	2008	76	60	16	60	47	73	prostatectomy	not reported	miR-32, miR-106b, miR-106a, miR-1	RT-qPCR	tissue	Student T test	miR-32 (p=0.037), miR106b (P=0.009), miR-106a (p= 0.015), miR-1 (P=0.029)	miR-32 (3.2-fold), miR106b (3-fold), miR-106a (3.7-fold), miR-1(-0.44-fold)	mRNA
10.1038/sj.onc.1210809	Ozen M., et al.	USA	2008	40	30	10	Not reported	not reported	not reported	radical prostatectomy	Not reported	miR-125b, miR-145, let-7c	RT-qPCR	tissue	two-sided t-test	miR-125b(p=0,02) miR-145 (p=0,003) let-7c (p=0,00001) EIF4EBP1 (p=0,01)	not reported	mRNA
10.1007/s13277-011-0154-9	Yaman Agaoglu, F., et al.	Turkey	2011	71	Pca: 26, Metastasis: 25	20	67	not reported	not reported	not reported	not reported	miR-21, miR-221	RT-PCR	blood	Mann Whitney U test	miR-21, miR-221 (p=0.001),	miR-21 (1.15-fold), miR-221 (0.23)
10.1007/s00418-020-01941-2	Pelka K., et al.	Poland	2020	45	23	22	65.3	50	76	Radical prostatectomy	Not reported	miR-96-5, miR-134-5p,miR-181b-5p, miR200b-3p	RT-qPCR	tissue	Mann Whitney U test	miR-96-5p(p=0,05) miR-134-5p (p=0,05), miR-181b-5p (p=0,0001), miR200b-3p (p=0,0001)	miR-96-5(-3.78), miR-134-5p (-2.09),miR-181b-5p (-19 fold), miR200b-3p (almost 6- fold)
10.18632/oncotarget.4172	Martens-Uzunova E., et al.	Denmark	2015	35	PCA biochemic: 18	17	not reported	not reported	not reported	radical prostatectomy	not reported	SNORD78, sd78-3	qPCR	tissue	two-tailed t-tests	SNORD78 p< 0.0001, sd78-3'p< 0.0003	not reported
10.3390/cancers15030789	Yazbeck Hanna, M. et al.	UK	2023	76	40	36	PCA: 70, BPH: 66	not reported	not reported	not reported	not reported	PCA3	RT-qPCR	urine	univariate analysis	p=0.0306	1.22-fold	mRNA
10.3233/CBM-2009-0109	Talesa V., et al.	Italia	2009	90	44	46	Pca: 68.6 BPH: 65.3	Pca: 51 BPH: 49	Pca: 82 BPH: 76	not reported	not reported	PCA3/DD3	RT-qPCR	urine	regresión logística	PCA3/DD3 (p=0,001),	not reported	mRNA
10.1515/cclm-2012-0392	Neves A., et al	Brazil	2012	179	69	110	Pca: 67, BPH: 71 N:23	Pca: 50, BPH: 47 N: 18	Pca: 87, BPH: 82 N:30	radical prostatectomy	not reported	PCA3	Nested RT-PCR	blood	Mann Whitney U test	p < 0,0001	not reported
10.1371/journal.pone.0175070	Pang K., et al.	UK	2017	210	116	94	Pca: 63.5, Bening G: 62.5	Pca: 56.4, Bening G: 56	Pca: 70.6, BHP: 69	not reported	not reported	PCA3	RT-qPCR	tissue	Student T test	p= 0,02	PCA3= 2,12-fold
10.1371/journal.pone.0154507	Motamedinia P., et al.	USA	2016	86	Bx+: 47	Bx-: 39	Bx-: 68, Bx+: 69	Bx-: 61.6 Bx+: 60.3	Bx-: 74.4 Bx+: 77.7	radical prostatectomy	pilot study	PCA3	RT-qPCR	urine	Student T test	PCA3(p=0,004)	not reported	mRNA
10.1080/00032710802568655	Alonso V. et al	Brazil	2009	20	10	10	Pca: 63.8 BPH:66	not reported	not reported	radical prostatectomy	not reported	DD3(also called PCA3)	RT-PCR	tissue	multivarial logistic regression	p< 0.03	6.84-Fold	mRNA
10.1016/j.urolonc.2011.04.001	Salami S., et al	USA	2013	45	15	30	Pca: 65 N: 64	Pca: 58, N: 56	Pca: 71 N: 70	not reported	not reported	PCA3	RT-qPCR	urine	Univariate logistic regression	p=0.063	not reported	mRNA
10.1016/j.juro.2009.01.110	Ouyang B., et al	USA	2009	92	43	49	Pca: 69.5, N: 61.7	Pca: 59, N: 54.7	Pca: 80 N: 68.7	not reported	not reported	PCA3	RT-qPCR	urine	regresión logística univariada	PCA3 (p=0,014)	not reported	mRNA
10.1016/j.clinbiochem.2023.04.011	Mytsyk Y., et al.	Ucrania	2023	180	150	30	62.99			not reported	retrospective study	PCA3	RT-PCR	urine	ANOVA	P=0,001	not reported
10.1016/j.clinbiochem.2013.01.019	Väänänen R., et al.	Finland	2013	87	86	88	64	58	67	radical prostatectomy	not reported	PCA3	RT-PCR	tissue	univariate logistic regression	P=0.0005	5,75 fold
10.1016/j.acuro.2013.07.012	Mengual L., et al.	Spain	2013	Tissue: 46 Urine: 158	Tissue: 36, Urine: 113	Tissue: 10 Urine: 45	Pca: 60.1, N: 62.6	Pca: 62, N: 45.3	Pca: 63.2 N: 74.9	radical prostatectomy	not reported	PCA3	RT-qPCR (urine), microarray tissue	tissue/Urine	Student T test	p≤0.05	tissue: 2 -fold, urine: 1-fold

## Sheet: sheet S7. Targets_bioinfo
All	Sorted	Uniq	Gene Symbol	Paper n	Continente	N	N bases	Filtro prost. Dianatools si (1) / no (0)	si con filtro (mirnas incluidos )	si sin filtro (mirnas incluidos)
miR-1825	circABCC4	circABCC4		1	Europe	111
miR-483	circATRNL1	circATRNL1		1	Europe	111
hsa-miR-494-3p	circATXN10	circATXN10		1	Europe	115
hsa-miR-3128	circFAT3	circFAT3		1	Europe	111
hsa-miR-8084	circITGA7	circITGA7		1	Europe	111
miR-21-5p	circNFIA	circNFIA		1	Asia	75
miR-200c-3p	circSTIL	circSTIL		1	Europe	115
MIR320A	circZNF561	circZNF561		1	Asia	75
MIR4706	circZNF577	circZNF577		1	Europe	111
MIR6750	FR0348383	FR0348383		1	Asia	213
MIR4532	GAS5	GAS5	GAS5	1	Asia	25
circNFIA	HPRT1	HPRT1	HPRT1	1	Europe	55
circZNF561	hsa_circ_0003970	hsa_circ_0003970		1	Asia	20
NEAT1	hsa_circ_0006410	hsa_circ_0006410		1	Asia	20
let-7a	hsa_circ_0006754	hsa_circ_0006754		1	Asia	20
miR-141	hsa_circ_AKAP7	hsa_circ_AKAP7		1	Asia	20
miR-145	hsa-miR-141-5p	hsa-miR-141-5p	MIR141	1	Europe	48	3	1	si	si
miR-155	hsa-miR-148a-3p	hsa-miR-148a-3p	MIR148A	1	Europe	38	3	1	si	si
circATXN10	hsa-miR-150-3p	hsa-miR-150-3p	MIR150	1	Europe	38	3	0	no	si
circSTIL	hsa-miR-183-5p	hsa-miR-183-5p	MIR183	1	Europe	48	3*	1	si	si
miR-21	hsa-miR-187-3p	hsa-miR-187-3p	MIR187	1	Europe	48	3	1	no**	si
miR-127-3p	hsa-miR-196a-5p	hsa-miR-196a-5p	MIR196A1 / MIR196A2	1	Europe	48	3	1	si	si
miR-204-5p	hsa-miR-203	hsa-miR-203	MIR203A	1	Asia	44	0*		no	no
miR-329-3p	hsa-miR-30c	hsa-miR-30c	MIR30C1 / MIR30C2	1	Asia	44	0*		no	no
miR-487b-3p	hsa-miR-3128	hsa-miR-3128	MIR3128	1	Asia (Turkey)	40	2	1	no	no		*solo se dio por incluido aquel miRNA que presentaba targets en las tres bases de datos, en comun.
miR-32-5p	hsa-miR-32-5p	hsa-miR-494-3p	MIR494	1	Asia (Turkey)	40	3	0	no	si
miR-20a-5p	hsa-miR-494-3p	hsa-miR-532-3p	MIR532	1	Europe	20	3	1	no**	si
miR-454-3p	hsa-miR-532-3p	hsa-miR-6749-5p	MIR6749	1	Europe	20	2	1	no	no
novel_pir349843	hsa-miR-6749-5p	hsa-miR-8084	MIR8084	1	Asia (Turkey)	40	2	1	no	no
novel_pir382289	hsa-miR-8084	hsa-miR-9-3p	MIR9-3	1	Europe	48	3	1	si	si
novel_pir158533	hsa-miR-9-3p	hsa-miR-9-5p		1	Europe	48	3	1	si	si
hsa_piR_002468	hsa-miR-9-5p	hsa_piR_002468		1	Asia	40
ratio miR-194-5p/miR-16-5p	hsa_piR_002468	let-7a	MIRLET7A1	1	Europe	102	0*		no	no
miR-182-5p	let-7a	let-7c	MIRLET7C	1	America	40	0*		no	no
hsa_circ_0006410	let-7c	let-7e-5p	MIRLET7E	1	Asia	22	3	1	si	si
hsa_circ_0003970	let-7e-5p	miR-1		1	America	76
hsa_circ_AKAP7	miR- 221	miR-106a	MIR106A	1	America	76	0*		no	no
hsa_circ_0006754	miR-1	miR-106b	MIR106B	1	America	76	0*		no	no
hsa-miR-532-3p	miR-106a	miR106b-3p	MIR106B	1	Europe	28	3	1	no**	si
hsa-miR-6749-5p	miR-106b	miR-107	MIR107	1	Asia	22	3	1	si	si
miR-20a	miR106b	miR-1224-5p	MIR1224	1	Asia	20	3	1	no**	si
UCA1	miR-107	miR-1249	MIR1249	1	Asia	20	3*	1	no**	no	** tres bases con cero coincidenciam los que tiene no con asteristo si tiene las tres columnos pero con cero resulktados en el filtro, ya sea para con tejido o sin tejido
miR-141	miR-1224-5p	miR-125b	MIR125B1 y MIR125B2	1	America	40	0*
MYU	miR-1249	miR-125b-5p	MIR125B1 y MIR125B2	2	Asia, America	36+3	3	1	si	si
PCA3	miR-125	miR-126-5p	MIR126	1	Asia	36	3	1	si	si
GAS5	miR-125b	miR-127-3p	MIR127	1	America	40	3	0	no	si
circABCC4	miR-125b-5p	miR-1290	MIR1290	1	Asia	97	3	1	si	si
circZNF577	miR-126-5p	miR-130a-5p	MIR130A	1	Asia (Turkey)	30	3*	0	no	si
circFAT3	miR-127-3p	miR-134-5p	MIR134	1	Europe	45	3	0	no	si
circITGA7	miR-1290	miR-139-5p	MIR139	1	Asia	140	3	1	no	si
circATRNL1	miR-130a	miR-141	MIR141	1	Europe, Asia	102+91	0*		no	no
MiR-205	miR-134-5p	miR-141-3p	MIR141	1	Europe	28	3	1	si	si
miR- 221	miR-139-5p	miR-141-5p	MIR141	1	Asia	97	3	1	si	si
miR-155	miR-141	miR-143	MIR143	1	Europe	76	0*		no	no
miR-455-3P	miR-141	miR-143-3p	MIR143	1	Asia	22	3	1	si	si
miR-193a-5p	miR-141-3p	miR-143-5p	MIR143	1	Asia	22	3	0	no	si
miR-1224-5p	miR-141-5p	miR-145	MIR145	3	America, Europe, Europe	40+102+76	0*		no	no
miR-1249	miR143
miR-663	miR-143-3p	miR-145-3p	MIR145	1	Asia	22	3	0	no	si
hsa-miR-148a-3p	miR-143-5p	miR-151a-5p	MIR151A	1	Asia	36	3	1	si	si
hsa-miR-150-3p	miR-145	miR-155	MIR155	1	Europe	102	0*		no	no
Mir-205	miR-145	miR-155-5p	MIR155	1	Asia	20	3	1	si	si
miR-125	miR-145	miR-16		2	America, Europe	3+55			si	si
miR-16	miR-145-3p	miR-181b-5p	MIR181B1, MIR181B2	1	Europe	45	3	1	si	si
NKX3.1	miR151a-5p	miR-1825	MIR1825	1	Asia	29	2	1	no	no
miR-16	miR-155	miR-182-5p	MIR182	2	Europe, Asia	417+18	3	1	si	si
RNU1A-1	miR-155
miR-32	miR-16	miR-193a-5p	MIR193A	1	Asia	20	3	1	no**	si
miR-26a	miR-16	miR-195	MIR195	1	Europe	55	0*		no	no
miR-195	miR-181b-5p	miR-200b-3p	MIR200B	1	Europe	45	3	1	si	si
miR-let7i	miR-1825	miR-200c-3p	MIR200C	1	Asia	80	3	1	si	si
HPRT1	miR-182-5p	miR-204-5p	MIR204	1	America	40	3	0	no	si
miR-130a	miR-182-5p	miR-205	MIR205	2	Asia, Europe	20+62	0*		no	no
miR-301a	miR-193a-5p
miR-454	miR-195	miR-20a-5p	MIR20A	2	America, Asia	40+80	3	1	si	si
miR-182-5p	miR200b-3p	miR-21	MIR21	1	Asia (Turkey)	71	0*
hsa-miR-203	miR-200c-3p	miR-21-5p	MIR21	3	Asia, Europe, Europe	80+28+85	3	1	si	si
hsa-miR-30c	miR-204-5p	miR-221	MIR221	2	Asia, Asia (Turkey)	20+71	0*		no	no
miR-106b	Mir-205	miR-221-3p	MIR221	1	Asia	36	3	1	si	si
miR-141-3p	MiR-205	miR-222-3p	MIR222	1	Asia	36	3	1	si	si
miR-21	miR-20a	miR-224	MIR224	1	Europe	139	0*		no	no
miR-375	miR-20a-5p	MIR22HG	MIR22HG	1	Asia	22	0*		no	no
hsa-miR-187-3p	miR-21	miR-26a-5p	MIR26A1	1	Europe	55	3	1	si	si
hsa-miR-9-3p	miR-21	miR-301a-3p	MIR301A	1	Asia (Turkey)	30	3	1	si	si
hsa-miR-9-5p	miR-21	miR-32	MIR32	1	America	76	0*
hsa-miR-196a-5p	miR-21-5p	miR-320a-3p	MIR320A	1	Asia (Turkey)	38	2		si	si
hsa-miR-32-5p	miR-221	miR-320b	MIR320B1, MIR320B2	1	Asia	22	3	1	si	si
hsa-miR-183-5p	miR-221-3p	miR-32-5p	MIR32	3	America, Europe, Europe	40+55+48	3	1	si	si
hsa-miR-141-5p	miR-222-3p	miR-329-3p	MIR329-1, MIR329-2	1	America	40	3	0	no	si
mirR-145-5p	miR-224	miR-375-3p	MIR375	1	Europe	28	2		si	si
miR-1290	MIR22HG	miR-375	MIR375	1	Europe	76	0*
miR-141-5p	miR-26a	MIR4532		1	Asia (Turkey)	38
miR-572	miR-301a	miR-454-3p	MIR454	2	America, Asia (Turkey)	40+30	3	1	si	si
FR0348383	miR-32	miR-455-3P	MIR455	1	Asia	20	3*		no	si
miR-125b-5p	miR-32	MIR4706	MIR4706	1	Asia (Turkey)	38	2		no	no
miR-126-5p	MIR320A	miR-483-5p	MIR483	1	Africa	29	3	0	no	si
miR151a-5p	miR-320b	miR-486-5p	MIR486-1, MIR486-2	1	Asia	36	3	1	si	si
miR-221-3p	miR-32-5p	miR-487b-3p	MIR487B	1	America	40	3	0	no	si
miR-222-3p	miR-329-3p	miR-548c-3p	MIR548A1	1	Asia	93	revisar		no	no
miR-486-5p	miR-375	miR-572	MIR572	1	Asia	97	3	0	no	no
PCAT-1	miR-375	miR-663	MIR663A	1	Asia	20	2	0	no	si
miR-375	MIR4532	miR-671-3p	MIR671	1	Asia	22	3	1	si	si
miR-143	miR-454	miR-6750-5p	MIR6750	1	Asia (Turkey)	38	3	0	no	no**
miR-145	miR-454-3p	miR-96-5p	MIR96	1	Europe	45	3	1	si	si
MIR22HG	miR-455-3P	miR-let7i		1	Europe	55
mir-548	MIR4706	miR-145-5p	MIR145	1	Asia	97	3	1	si	si
miR-224	miR-483	MUY	VPS9D1-AS1	1	Asia	100
let-7e-5p	miR-486-5p	NEAT1	NEAT1	1	Europe	60
miR-107	miR-487b-3p	novel_pir158533		1	Asia	40
miR-671-3p	mir-548	novel_pir349843		1	Asia	40
miR-143-3p	miR-572	novel_pir382289		1	Asia	40
miR-143-5p	miR-663	PCA3	PCA3	12	Asia (88), Europe(76), Europe(90), America(179), Europa (210), America (86), America (20), America (45), America (92), Europe (180), Europe (87), Europe (204),	88+76+90+179+210+86+20+45+92+180
miR-145-3p	miR-671-3p	PCAT-1	PCAT1	1	Asia	80
miR-320b	MIR6750
miR-139-5p	miR-96-5	ratio miR-194-5p/miR-16-5p		1	Africa	34
	miR-let7i	RNU1A-1	RNU1-1	1	Europe	55
	mirR-145-5p	sd78-3		1	Europe	35
miR-32	MYU	SNORD78	SNORD78	1	Europe	35
miR106b	NEAT1	UCA1	UCA1	1	Asia	10
miR-106a	novel_pir158533
miR-1	novel_pir349843
miR-125b	novel_pir382289
miR-145	PCA3
let-7c	PCA3
	PCA3
miR-21	PCA3
miR-221
miR-96-5
miR-134-5p	PCA3
miR-181b-5p	PCA3
miR200b-3p	PCA3
SNORD78	PCA3
sd78-3	PCA3
PCA3	PCA3
PCA3	PCA3
PCA3	PCA3
PCA3	PCAT-1
PCA3
PCA3	ratio miR-194-5p/miR-16-5p
PCA3	RNU1A-1
PCA3	sd78-3
PCA3	SNORD78
PCA3	UCA1
PCA3

## Sheet: sheet S8. miRNA-targets_3DB
target	miRNA	Targets_Unique	Nodes_onlyExpe_ConfEcore07	Nodes_onlyExpe_ConfEcore09
EGFR	hsa-miR-141-5p	A1CF	AAK1	ABCE1
FAM135A	hsa-miR-141-5p	AAK1	RALBP1	ABL1
NUP50	hsa-miR-141-5p	AATK	AP2B1	ACTB
GTF2B	hsa-miR-141-5p	ABAT	ABCE1	ACTG1
DNAJC21	hsa-miR-141-5p	ABCA1	EIF5	ACTL6A
CDKN1B	hsa-miR-141-5p	ABCA2	EIF2S1	ACTR1A
ZFYVE9	hsa-miR-141-5p	ABCB10	EIF3J	ACTR2
GRPEL1	hsa-miR-141-5p	ABCB7	RPL31	ACVR1
KIAA1671	hsa-miR-141-5p	ABCB9	RPL15	ACVR2A
CD46	hsa-miR-141-5p	ABCC4	EIF2S2	ACVR2B
SUPT16H	hsa-miR-141-5p	ABCC5	EIF1	ADCYAP1
PHRF1	hsa-miR-141-5p	ABCD3	EIF3A	ADCYAP1R1
TXNDC5	hsa-miR-141-5p	ABCE1	ETF1	AEBP2
RRP15	hsa-miR-141-5p	ABCF3	ABI1	AFF4
HSP90AA1	hsa-miR-141-5p	ABCG1	ABI2	AGO1
QKI	hsa-miR-141-5p	ABCG4	ABL1	AGO2
UBE2W	hsa-miR-141-5p	ABHD13	CYFIP2	AHNAK
EMB	hsa-miR-141-5p	ABHD14B	NCK2	AHR
PHLDB2	hsa-miR-141-5p	ABHD17B	TRIM32	AKAP5
RNF114	hsa-miR-141-5p	ABHD17C	RAC1	AKIRIN2
GALC	hsa-miR-141-5p	ABHD2	YWHAH	AMER1
SMAP1	hsa-miR-141-5p	ABHD5	CBL	AMFR
SNTB2	hsa-miR-141-5p	ABI1	RB1	ANAPC16
ZSCAN29	hsa-miR-141-5p	ABI2	EGFR	ANXA2
RBM5	hsa-miR-141-5p	ABI3BP	ATM	AP1G1
NIPA1	hsa-miR-141-5p	ABL1	CRK	AP1S1
VEGFA	hsa-miR-141-5p	ABL2	BCR	AP1S2
PAFAH1B2	hsa-miR-141-5p	ABR	YWHAG	AP1S3
ZNF436	hsa-miR-141-5p	ABRACL	HSP90AA1	AP2B1
SLMAP	hsa-miR-141-5p	ABTB2	CRKL	AP3B1
KHDRBS1	hsa-miR-141-5p	ACACB	FN1	AP3D1
TSPYL4	hsa-miR-141-5p	ACAP2	YWHAB	AP3M1
DDHD2	hsa-miR-141-5p	ACBD3	PIK3R1	AP3S1
TOR3A	hsa-miR-141-5p	ACBD5	TP73	APBA1
DDX21	hsa-miR-141-5p	ACER2	GRB2	APBA2
SERTAD3	hsa-miR-141-5p	ACER3	ABL2	APC
ZNF326	hsa-miR-141-5p	ACIN1	ACTB	APP
ZSCAN16	hsa-miR-141-5p	ACO1	DYNC1LI2	AR
SEMA3C	hsa-miR-141-5p	ACOT7	CAPZA1	ARF1
PRPF4B	hsa-miR-141-5p	ACOX1	CFL2	ARF6
MYO5B	hsa-miR-141-5p	ACSL1	ARID1A	ARFGEF1
SLC38A2	hsa-miR-141-5p	ACSL3	SMARCE1	ARHGAP1
WNT16	hsa-miR-141-5p	ACSL4	ARID2	ARHGAP21
KCNH8	hsa-miR-141-5p	ACSL6	SMARCA4	ARHGDIA
ROCK2	hsa-miR-141-5p	ACTB	ACTR1A	ARHGEF12
SNX10	hsa-miR-141-5p	ACTG1	H3C4	ARHGEF4
NAT10	hsa-miR-141-5p	ACTL6A	MZT1	ARHGEF7
TRA2B	hsa-miR-141-5p	ACTR1A	SMARCD1	ARID1A
RBM41	hsa-miR-141-5p	ACTR2	ACTL6A	ARID1B
TRIM13	hsa-miR-141-5p	ACVR1	CAPZB	ARID2
IL6R	hsa-miR-141-5p	ACVR1C	DCTN2	ARID4A
CDK6	hsa-miR-141-5p	ACVR2A	CFL1	ARID4B
MCTS1	hsa-miR-141-5p	ACVR2B	ACTG1	ARIH1
UQCRB	hsa-miR-141-5p	ADAM10	H3C1	ARIH2
TMEM9B	hsa-miR-141-5p	ADAM11	H3C11	ARL1
CDK19	hsa-miR-148a-3p	ADAM12	H3C8	ARL2
SOS2	hsa-miR-148a-3p	ADAM17	WASL	ARL2BP
RPS6KA5	hsa-miR-148a-3p	ADAM19	CCT6A	ARMC8
HOMER1	hsa-miR-148a-3p	ADAM22	DPF2	ARNT
WDR47	hsa-miR-148a-3p	ADAM23	SMARCC1	ARPC1A
LDLR	hsa-miR-148a-3p	ADAM9	EPC2	ARPC2
BCL2L11	hsa-miR-148a-3p	ADAMTS15	YY1	ARPC3
UBE2D3	hsa-miR-148a-3p	ADAMTS19	EPC1	ARPC5
NPTN	hsa-miR-148a-3p	ADAMTS3	ARID4B	ASAP1
KMT2A	hsa-miR-148a-3p	ADAMTS5	MORF4L1	ASF1A
DENND4C	hsa-miR-148a-3p	ADAMTS8	ARID4A	ASH2L
ROBO1	hsa-miR-148a-3p	ADAMTS9	EP400	ASXL1
ZFYVE26	hsa-miR-148a-3p	ADAMTSL1	SMARCD2	ASXL2
UHMK1	hsa-miR-148a-3p	ADAMTSL3	MORF4L2	ATF2
SZRD1	hsa-miR-148a-3p	ADARB1	INO80	ATG14
AKAP1	hsa-miR-148a-3p	ADARB2	SS18	ATM
B4GALT6	hsa-miR-148a-3p	ADAT1	BCL7A	ATP2B4
MAP3K9	hsa-miR-148a-3p	ADCY2	CAPZA2	ATP6AP2
BTAF1	hsa-miR-148a-3p	ADCY3	ACTR2	ATP6V0A2
NPEPL1	hsa-miR-148a-3p	ADCY5	ARPC3	ATP6V1A
BICC1	hsa-miR-148a-3p	ADCY6	ARPC1A	ATP6V1B2
JMY	hsa-miR-148a-3p	ADCY9	ARPC5	ATP6V1C1
PHF3	hsa-miR-148a-3p	ADCYAP1	ARPC2	ATP6V1G1
ATP6AP2	hsa-miR-148a-3p	ADCYAP1R1	CTTN	ATRX
USP33	hsa-miR-148a-3p	ADD3	ACVR1	ATXN1
ABCB7	hsa-miR-148a-3p	ADIPOR1	BMPR1A	ATXN2
RMND5A	hsa-miR-148a-3p	ADIPOR2	BMPR2	ATXN7
B4GALT5	hsa-miR-148a-3p	ADK	FKBP1A	ATXN7L3
DCP2	hsa-miR-148a-3p	ADM	ACVR2A	AURKA
QKI	hsa-miR-148a-3p	ADNP	BMP2	BACE2
KAT7	hsa-miR-148a-3p	ADNP2	ACVR2B	BAK1
ZDHHC7	hsa-miR-148a-3p	ADO	GDF11	BAP1
OSBPL11	hsa-miR-148a-3p	ADORA2A	TGFBR1	BBC3
TMEM9B	hsa-miR-148a-3p	ADPGK	ADCYAP1	BCL10
KIAA1217	hsa-miR-148a-3p	ADRA2C	GNAS	BCL2
ESR1	hsa-miR-148a-3p	ADRB1	GNB1	BCL2L1
BTBD3	hsa-miR-148a-3p	ADRB2	ADCYAP1R1	BCL2L11
TGFA	hsa-miR-148a-3p	AEBP2	ADD3	BCL2L2
NEURL4	hsa-miR-148a-3p	AEN	ANKRD29	BECN1
DNMT1	hsa-miR-148a-3p	AFAP1	ADNP	BICD2
PPP1R10	hsa-miR-148a-3p	AFF1	CBX1	BID
TNRC6A	hsa-miR-148a-3p	AFF2	CHD4	BIRC2
INO80	hsa-miR-148a-3p	AFF3	ADNP2	BMI1
CCT6A	hsa-miR-148a-3p	AFF4	ADRB2	BMP2
GADD45A	hsa-miR-148a-3p	AFG3L2	ARRDC3	BMPR1A
TNRC6C	hsa-miR-148a-3p	AFTPH	AEBP2	BMPR1B
GTF2H1	hsa-miR-148a-3p	AGAP1	SUZ12	BPTF
HOXC8	hsa-miR-148a-3p	AGFG1	EZH2	BRD1
ERBB3	hsa-miR-148a-3p	AGFG2	JARID2	BRD4
KIAA0232	hsa-miR-148a-3p	AGGF1	RBBP4	BRPF1
POU3F2	hsa-miR-148a-3p	AGO1	RBBP7	BTAF1
XPO4	hsa-miR-148a-3p	AGO2	EZH1	BTF3
ARL6IP1	hsa-miR-148a-3p	AGO3	AFF1	BTRC
GLRX5	hsa-miR-148a-3p	AGO4	MLLT1	CACNA1C
FAM168B	hsa-miR-148a-3p	AGPAT5	CCNT1	CACNA1E
ERRFI1	hsa-miR-148a-3p	AGPS	MLLT3	CACNA2D1
MXD1	hsa-miR-148a-3p	AHCTF1	EAF1	CADM1
2004-08-01	hsa-miR-148a-3p	AHCYL1	AFF4	CALM1
YWHAB	hsa-miR-148a-3p	AHCYL2	ELL2	CALM2
COL4A1	hsa-miR-148a-3p	AHDC1	ELL	CAMK2D
LIPA	hsa-miR-148a-3p	AHNAK	CCNT2	CAMKK1
CABP7	hsa-miR-148a-3p	AHNAK2	AFTPH	CAND1
LMTK2	hsa-miR-148a-3p	AHR	AP1S2	CAPRIN1
INHBB	hsa-miR-148a-3p	AHRR	AGO1	CAPZA1
DDX6	hsa-miR-148a-3p	AICDA	AGO2	CAPZA2
ROBO2	hsa-miR-148a-3p	AIDA	TNRC6C	CAPZB
SMS	hsa-miR-148a-3p	AIF1L	AGO3	CARD11
CAND1	hsa-miR-148a-3p	AIFM1	TNRC6B	CARM1
RNF38	hsa-miR-148a-3p	AJAP1	TNRC6A	CASK
ARL8B	hsa-miR-148a-3p	AJUBA	DICER1	CASP2
LRP2	hsa-miR-148a-3p	AK2	PABPC1	CASP3
LEPROTL1	hsa-miR-148a-3p	AK3	DDX6	CASP7
FBN1	hsa-miR-148a-3p	AK4	ANKMY2	CBFB
EOGT	hsa-miR-148a-3p	AKAP1	AP3D1	CBL
NRP1	hsa-miR-148a-3p	AKAP11	AGO4	CBLB
RALBP1	hsa-miR-148a-3p	AKAP12	AHNAK	CBX1
SESN2	hsa-miR-148a-3p	AKAP13	ANXA2	CBX2
SESTD1	hsa-miR-148a-3p	AKAP5	AHR	CBX4
BAZ2B	hsa-miR-148a-3p	AKAP6	ESR1	CBX5
STARD13	hsa-miR-148a-3p	AKAP7	ARNT	CBX6
ZDHHC23	hsa-miR-148a-3p	AKIRIN1	AKAP5	CBX7
FAM43A	hsa-miR-148a-3p	AKIRIN2	PRKAR2A	CCDC93
ACVR1	hsa-miR-148a-3p	AKT3	PRKAR2B	CCL20
RAB34	hsa-miR-148a-3p	AKTIP	PRKACB	CCNA2
ESRRG	hsa-miR-148a-3p	ALCAM	CALM2	CCNB1
ATG14	hsa-miR-148a-3p	ALDH18A1	PPP3CA	CCNC
PNPLA6	hsa-miR-148a-3p	ALDH5A1	AKIRIN1	CCND1
LBR	hsa-miR-148a-3p	ALDH6A1	AKIRIN2	CCND2
SNX27	hsa-miR-148a-3p	ALKBH5	RAN	CCND3
ATP11A	hsa-miR-148a-3p	ALPK3	PSMA5	CCNE1
RASSF8	hsa-miR-148a-3p	ALX4	AKTIP	CCNE2
KLF6	hsa-miR-148a-3p	AMBRA1	FAM160A2	CCNK
TMED7	hsa-miR-148a-3p	AMD1	FAM160A1	CCNT1
CCDC6	hsa-miR-148a-3p	AMER1	HOOK3	CCT6A
GMFB	hsa-miR-148a-3p	AMER2	HOOK1	CD200
PHF20	hsa-miR-148a-3p	AMER3	AMBRA1	CD200R1
SGCB	hsa-miR-148a-3p	AMFR	BECN1	CD2AP
AGFG1	hsa-miR-148a-3p	AMMECR1	CUL4A	CDC23
ADAM22	hsa-miR-148a-3p	AMMECR1L	DYNLL1	CDC25A
RBM24	hsa-miR-148a-3p	AMN1	AMER1	CDC27
DOCK6	hsa-miR-148a-3p	AMOT	APC	CDC34
DICER1	hsa-miR-148a-3p	AMOTL1	FBXW11	CDC40
SIK1	hsa-miR-148a-3p	AMOTL2	AMFR	CDC42
ITGB8	hsa-miR-148a-3p	ANAPC16	DERL2	CDC5L
F3	hsa-miR-148a-3p	ANGEL1	DERL1	CDC6
DMXL1	hsa-miR-148a-3p	ANGEL2	FAF2	CDC73
SLC25A44	hsa-miR-148a-3p	ANGPT2	ERLIN1	CDK1
JARID2	hsa-miR-148a-3p	ANGPTL1	UBE2G1	CDK12
PPP6R1	hsa-miR-148a-3p	ANGPTL2	UBB	CDK13
E2F7	hsa-miR-148a-3p	ANK1	ERLIN2	CDK19
HECW2	hsa-miR-148a-3p	ANK2	OS9	CDK2
CS	hsa-miR-148a-3p	ANK3	AMOT	CDK4
SNAP91	hsa-miR-148a-3p	ANKFY1	NF2	CDK6
CDKN1B	hsa-miR-148a-3p	ANKH	LATS2	CDK8
C1GALT1	hsa-miR-148a-3p	ANKHD1	AMOTL1	CDKN1A
ZDHHC17	hsa-miR-148a-3p	ANKIB1	YAP1	CDKN1B
CYTH3	hsa-miR-148a-3p	ANKMY2	ANAPC16	CDYL2
NFAT5	hsa-miR-148a-3p	ANKRD11	CDC23	CENPO
NCKIPSD	hsa-miR-148a-3p	ANKRD12	CDC27	CENPQ
MMP15	hsa-miR-148a-3p	ANKRD13A	CCNA2	CEP250
CDC14A	hsa-miR-148a-3p	ANKRD13C	ANKRD28	CFL1
SRSF11	hsa-miR-148a-3p	ANKRD17	ANKRD44	CHD1
NR2C2AP	hsa-miR-148a-3p	ANKRD27	PPP6R2	CHD3
TMEM63B	hsa-miR-148a-3p	ANKRD28	PPP6R1	CHD4
SECISBP2L	hsa-miR-148a-3p	ANKRD29	PPP6C	CHEK1
CYB5R4	hsa-miR-148a-3p	ANKRD33B	ANKRD46	CHMP1A
PITPNM2	hsa-miR-148a-3p	ANKRD34A	ATRN	CHMP1B
TMEM170A	hsa-miR-148a-3p	ANKRD42	ANKS1A	CHMP5
CDK5R1	hsa-miR-148a-3p	ANKRD44	DAB2IP	CIC
ARHGEF12	hsa-miR-148a-3p	ANKRD46	TP53	CITED2
SYNJ1	hsa-miR-148a-3p	ANKRD50	RPS6KA1	CKS1B
EPN2	hsa-miR-148a-3p	ANKRD52	AP1G1	CLSPN
PIK3C2A	hsa-miR-148a-3p	ANKRD63	AP1S1	CNOT1
TXNIP	hsa-miR-148a-3p	ANKS1A	RABEP1	CNOT2
NPTX1	hsa-miR-148a-3p	ANKS1B	CLTC	CNOT4
TANC1	hsa-miR-148a-3p	ANLN	ARF1	CNOT6
YTHDC2	hsa-miR-148a-3p	ANO1	AP1S3	CNOT6L
SNN	hsa-miR-148a-3p	ANO3	EPS15	CNOT7
RC3H1	hsa-miR-148a-3p	ANO6	LDLRAP1	COG3
PIGA	hsa-miR-148a-3p	ANO8	FCHO2	COG5
SPTY2D1	hsa-miR-148a-3p	ANP32A	AP3B1	COL4A1
AP4E1	hsa-miR-148a-3p	ANP32B	AP3S1	COL4A2
ZNF804A	hsa-miR-148a-3p	ANP32E	AP3M1	COMMD10
GPM6A	hsa-miR-148a-3p	ANTXR2	CDC73	COPS2
MAFB	hsa-miR-148a-3p	ANXA11	APAF1	COPS3
PRICKLE2	hsa-miR-148a-3p	ANXA2	CASP3	COPS7B
RICTOR	hsa-miR-148a-3p	AP1AR	APBA1	COPS8
ITSN2	hsa-miR-148a-3p	AP1G1	STXBP1	COX5A
ZBTB18	hsa-miR-148a-3p	AP1S1	APP	CPSF2
EPS15	hsa-miR-148a-3p	AP1S2	CASK	CPSF4
TBL1XR1	hsa-miR-148a-3p	AP1S3	APBA2	CREB1
FMR1	hsa-miR-148a-3p	AP2B1	APBB2	CREB5
UBAP2L	hsa-miR-148a-3p	AP3B1	APBB3	CREBBP
GPATCH8	hsa-miR-148a-3p	AP3D1	PTPN13	CRIPT
ABCD3	hsa-miR-148a-3p	AP3M1	CTNNBIP1	CRK
SLC2A1	hsa-miR-148a-3p	AP3S1	MAPRE1	CRKL
TEK	hsa-miR-148a-3p	AP4E1	KHDRBS1	CRY2
TGFB2	hsa-miR-148a-3p	APAF1	ASAP1	CSF1
CSF1	hsa-miR-148a-3p	APBA1	CTNNA1	CSF1R
DLG2	hsa-miR-148a-3p	APBA2	BTRC	CSNK1D
CASZ1	hsa-miR-148a-3p	APBB2	GSK3B	CSTF2
ARRDC3	hsa-miR-148a-3p	APBB3	ARHGEF4	CTDSP1
ARF4	hsa-miR-148a-3p	APC	IDE	CTIF
MIER1	hsa-miR-148a-3p	APCDD1	CALR	CTNNA1
VMP1	hsa-miR-148a-3p	APLN	BACE1	CTTNBP2
UBE4B	hsa-miR-148a-3p	APLP2	PSEN1	CTTNBP2NL
RNF219	hsa-miR-148a-3p	APP	AR	CUL1
CNTN4	hsa-miR-148a-3p	APPBP2	CCND1	CUL2
MLLT10	hsa-miR-148a-3p	APPL1	FOXA1	CUL3
MDFIC	hsa-miR-148a-3p	AR	USP14	CUL5
TMEM54	hsa-miR-148a-3p	ARAP2	CREBBP	CXCL5
2001-08-01	hsa-miR-148a-3p	ARCN1	EP300	CYTH3
ITGA5	hsa-miR-148a-3p	AREL1	NCOR1	DAPK1
ALCAM	hsa-miR-148a-3p	ARF1	NCOA3	DCAF7
KLF5	hsa-miR-148a-3p	ARF3	SRC	DCP1A
LTBP1	hsa-miR-148a-3p	ARF4	FKBP5	DCP1B
NRARP	hsa-miR-148a-3p	ARF6	NCOR2	DCP2
CUL5	hsa-miR-148a-3p	ARFGAP2	NCOA1	DCTN2
RGMA	hsa-miR-148a-3p	ARFGEF1	NCOA2	DCUN1D1
MTMR9	hsa-miR-148a-3p	ARFGEF2	GGA1	DCUN1D3
NCOA1	hsa-miR-148a-3p	ARFIP1	ARHGAP21	DDX19A
MTMR10	hsa-miR-148a-3p	ARG2	GGA3	DDX19B
FEZ2	hsa-miR-148a-3p	ARHGAP1	ARF3	DDX42
ARFIP1	hsa-miR-148a-3p	ARHGAP12	ARF6	DDX6
EPAS1	hsa-miR-148a-3p	ARHGAP17	CYTH3	DERL1
NOG	hsa-miR-148a-3p	ARHGAP18	ARFGEF1	DERL2
MRAS	hsa-miR-148a-3p	ARHGAP19	ARL1	DHX15
MOSPD1	hsa-miR-148a-3p	ARHGAP20	ARFGEF2	DICER1
MLLT6	hsa-miR-148a-3p	ARHGAP21	ARHGAP1	DIDO1
H2AFY	hsa-miR-148a-3p	ARHGAP24	BNIP2	DNMT1
SSR1	hsa-miR-148a-3p	ARHGAP26	RHOA	DNMT3A
USP48	hsa-miR-148a-3p	ARHGAP28	CDC42	DNMT3B
CANX	hsa-miR-148a-3p	ARHGAP29	ARHGAP17	DOCK1
MAP3K4	hsa-miR-148a-3p	ARHGAP35	ARHGAP44	DOCK10
USP32	hsa-miR-148a-3p	ARHGAP42	SH3KBP1	DOCK5
NAT14	hsa-miR-148a-3p	ARHGAP44	ARHGAP26	DOCK7
LRRC41	hsa-miR-148a-3p	ARHGAP5	C2CD2	DPF2
FOXF1	hsa-miR-148a-3p	ARHGDIA	CDC42EP2	DPY30
WNT10B	hsa-miR-148a-3p	ARHGEF10	ARHGDIA	DR1
SIX4	hsa-miR-148a-3p	ARHGEF11	RHOC	DUSP16
ING2	hsa-miR-148a-3p	ARHGEF12	ARHGEF12	DYNC1I1
MNT	hsa-miR-148a-3p	ARHGEF15	MYO6	DYNC1LI2
CERS6	hsa-miR-148a-3p	ARHGEF17	GIPC1	DYNLL1
MMD	hsa-miR-148a-3p	ARHGEF18	GNA13	DYNLL2
ROCK1	hsa-miR-148a-3p	ARHGEF26	ARHGEF7	DYRK1A
WDR20	hsa-miR-148a-3p	ARHGEF28	PAK1	DYRK1B
CAMSAP2	hsa-miR-148a-3p	ARHGEF3	PAK2	E2F1
TRAK2	hsa-miR-148a-3p	ARHGEF38	GIT2	EDC3
PRKAG2	hsa-miR-148a-3p	ARHGEF4	ITCH	EEF2
CHD7	hsa-miR-148a-3p	ARHGEF7	BCL7B	EEF2K
SLC16A6	hsa-miR-148a-3p	ARID1A	ARID1B	EFNA1
GPR137C	hsa-miR-148a-3p	ARID1B	NUP50	EFNA5
ZCCHC2	hsa-miR-148a-3p	ARID2	ARID3A	EFNB2
MITF	hsa-miR-148a-3p	ARID3A	ARID3B	EFNB3
KLF4	hsa-miR-148a-3p	ARID3B	RBL2	EGFR
CFL2	hsa-miR-148a-3p	ARID4A	PHF12	EGLN1
DUSP1	hsa-miR-148a-3p	ARID4B	RBL1	EGLN3
ITPK1	hsa-miR-148a-3p	ARID5B	SIN3B	EIF1
ATP2B4	hsa-miR-148a-3p	ARIH1	SIN3A	EIF2B1
ADAM17	hsa-miR-148a-3p	ARIH2	ARIH1	EIF2S1
ATP8A1	hsa-miR-148a-3p	ARL1	CDKN1B	EIF2S2
EFNB2	hsa-miR-148a-3p	ARL15	SKP1	EIF3A
PPP1R9B	hsa-miR-148a-3p	ARL2	CDK2	EIF3J
OTUD4	hsa-miR-148a-3p	ARL2BP	SKP2	EIF4E
ATXN7L1	hsa-miR-148a-3p	ARL3	CKS1B	EIF4EBP2
PRKAA1	hsa-miR-148a-3p	ARL4A	CUL1	EIF5
DYRK2	hsa-miR-148a-3p	ARL4C	UBE2D1	EIF5B
MAFG	hsa-miR-148a-3p	ARL4D	ARIH2	ELL2
SESN3	hsa-miR-148a-3p	ARL5A	CUL5	ELMO1
ZNF821	hsa-miR-148a-3p	ARL5B	ARL2	EMC2
RTN4	hsa-miR-148a-3p	ARL6IP1	ARL2BP	EMC4
ATXN1	hsa-miR-148a-3p	ARL6IP5	ARL6IP1	EMC7
ABCA1	hsa-miR-148a-3p	ARL6IP6	FCF1	ENY2
RAB14	hsa-miR-148a-3p	ARL8A	EEF2	EP300
GPCPD1	hsa-miR-148a-3p	ARL8B	PDCD11	EP400
MGAT4A	hsa-miR-148a-3p	ARMC1	ARMC8	EPAS1
PRNP	hsa-miR-148a-3p	ARMC8	RANBP9	EPB41L3
ADCY2	hsa-miR-148a-3p	ARMCX1	GID4	EPC1
BACH2	hsa-miR-148a-3p	ARMCX2	RMND5A	EPC2
RFX7	hsa-miR-148a-3p	ARNT	RANBP10	EPHA2
AHDC1	hsa-miR-148a-3p	ARNT2	YPEL5	EPHA3
LYSMD2	hsa-miR-148a-3p	ARNTL2	WDR26	EPHA4
SBF2	hsa-miR-148a-3p	ARPC1A	EPAS1	EPHB4
BRPF1	hsa-miR-148a-3p	ARPC2	HIF1A	EPS15
CTSA	hsa-miR-148a-3p	ARPC3		ERBB3
CEP55	hsa-miR-148a-3p	ARPC5	ARNT2	ERCC6
ADAM10	hsa-miR-148a-3p	ARPP19	ARNTL2	EREG
SIRT7	hsa-miR-148a-3p	ARRDC3	CLOCK	ERRFI1
TFRC	hsa-miR-148a-3p	ARRDC4	WWP1	ESPL1
ZNRF1	hsa-miR-148a-3p	ARSJ	WWP2	ESR1
ISM1	hsa-miR-148a-3p	ARX	NEDD4	ETF1
CLCN3	hsa-miR-148a-3p	ASAH2B	ASB7	EXOC2
SNX3	hsa-miR-148a-3p	ASAP1	ASCC3	EXOC5
TAF4	hsa-miR-148a-3p	ASAP2	PLRG1	EXOC6B
ST8SIA3	hsa-miR-148a-3p	ASB7	CDC5L	EXOC8
MTMR12	hsa-miR-148a-3p	ASCC3	ASF1A	EZH1
SKP1	hsa-miR-148a-3p	ASF1A	TAF1	EZH2
TRIP12	hsa-miR-148a-3p	ASH1L	ASH2L	FAF2
MDM4	hsa-miR-148a-3p	ASH2L	HCFC2	FANCA
DCUN1D4	hsa-miR-148a-3p	ASIC1	KMT2C	FANCF
TNPO1	hsa-miR-148a-3p	ASPH	DIDO1	FBXL17
KCND3	hsa-miR-148a-3p	ASPN	WDR82	FBXL2
RBFOX2	hsa-miR-148a-3p	ASTN1	KMT2D	FBXL3
SERPINE1	hsa-miR-148a-3p	ASXL1	KMT2B	FBXL5
COL6A3	hsa-miR-148a-3p	ASXL2	KDM6A	FBXO11
CHD1	hsa-miR-148a-3p	ASXL3	KMT2A	FBXO22
RAB10	hsa-miR-148a-3p	ATAD2	DPY30	FBXO31
PPP1R12A	hsa-miR-148a-3p	ATAD2B	ASXL1	FBXO9
SH2B3	hsa-miR-148a-3p	ATE1	FOXK2	FBXW11
CTTNBP2NL	hsa-miR-148a-3p	ATF1	BAP1	FBXW2
PICALM	hsa-miR-148a-3p	ATF2	ASXL2	FBXW7
CDK8	hsa-miR-148a-3p	ATF6	ATF2	FCF1
NFYA	hsa-miR-148a-3p	ATF7IP	MAPK1	FGF1
CAST	hsa-miR-148a-3p	ATG13	JUND	FGF2
ITGA11	hsa-miR-148a-3p	ATG14	CEBPG	FGFR1
FBXL19	hsa-miR-148a-3p	ATG16L1	FOSL2	FGFR2
PHAX	hsa-miR-148a-3p	ATG2B	CREB5	FKBP1A
MTMR1	hsa-miR-148a-3p	ATG4D	FOS	FKBP5
STT3A	hsa-miR-148a-3p	ATG9A	MAPK8	FMNL2
DYRK1B	hsa-miR-148a-3p	ATL2	JUN	FN1
TAF4B	hsa-miR-148a-3p	ATL3	ATG14	FOS
USP6	hsa-miR-148a-3p	ATM	RB1CC1	FOSL2
PIK3CA	hsa-miR-148a-3p	ATMIN	ULK1	FOXO3
PTEN	hsa-miR-148a-3p	ATN1	ATP1A2	FOXP2
BBX	hsa-miR-148a-3p	ATOH8	ATP1B1	FYN
SOS1	hsa-miR-148a-3p	ATP11A	ATP2B4	G3BP1
KDM2B	hsa-miR-148a-3p	ATP11B	CALM1	GAB1
DYRK1A	hsa-miR-148a-3p	ATP11C	ATP6AP2	GABPA
UBN2	hsa-miR-148a-3p	ATP13A3	ATP6V1A	GABPB1
STX3	hsa-miR-148a-3p	ATP1A2	ATP6V1B2	GABRA1
ATG4D	hsa-miR-148a-3p	ATP1B1	ATP6V0A2	GABRA4
DDAH1	hsa-miR-148a-3p	ATP1B3	ATP6V1G1	GABRB2
PPARGC1B	hsa-miR-148a-3p	ATP2A2	ATP6V1C1	GABRB3
DCP1A	hsa-miR-148a-3p	ATP2B1	CNST	GABRG2
SPIRE1	hsa-miR-148a-3p	ATP2B2	DMXL2	GATAD2A
FBXO28	hsa-miR-148a-3p	ATP2B4	DMXL1	GDF11
CHST1	hsa-miR-148a-3p	ATP2C1	ATRX	GDI1
UBE2W	hsa-miR-148a-3p	ATP6AP2	SUPT16H	GDI2
DSC2	hsa-miR-148a-3p	ATP6V0A2	BRD4	GGA1
SOX11	hsa-miR-148a-3p	ATP6V1A	RAD51	GGA3
NRAS	hsa-miR-148a-3p	ATP6V1B2	ATXN1	GID4
CDK14	hsa-miR-148a-3p	ATP6V1C1	CIC	GIGYF1
PIK3R3	hsa-miR-148a-3p	ATP6V1G1	ATXN2	GIPC1
TCF4	hsa-miR-148a-3p	ATP7A	NUFIP2	GLE1
ARPP19	hsa-miR-148a-3p	ATP8A1	LSM12	GNA13
DMPK	hsa-miR-148a-3p	ATP8A2	ATXN7	GNAI1
GAPVD1	hsa-miR-148a-3p	ATP8B1	SF3B3	GNAI3
STXBP5	hsa-miR-148a-3p	ATP8B2	TAF9B	GNAQ
ZNF274	hsa-miR-148a-3p	ATP8B4	TADA1	GNAS
LAMA4	hsa-miR-148a-3p	ATP9A	ENY2	GNB1
MET	hsa-miR-148a-3p	ATPAF1	ATXN7L3	GNB4
ZC3H12C	hsa-miR-148a-3p	ATRN	ATXN7L1	GNB5
SNRK	hsa-miR-148a-3p	ATRX	ATXN7L2	GNG12
DNAJB4	hsa-miR-148a-3p	ATXN1	KAT2B	GNG5
BCL7B	hsa-miR-148a-3p	ATXN1L	TADA2B	GOSR1
TEAD1	hsa-miR-148a-3p	ATXN2	AURKA	GOSR2
ZNF217	hsa-miR-148a-3p	ATXN3	CALU	GRB10
CNR1	hsa-miR-148a-3p	ATXN7	FBXW7	GRB2
PI4KA	hsa-miR-148a-3p	ATXN7L1	BACE2	GRIN2A
DNAJB12	hsa-miR-148a-3p	ATXN7L2	FYN	GRIN2B
OXSR1	hsa-miR-148a-3p	ATXN7L3	BACH1	GSK3B
CPD	hsa-miR-148a-3p	ATXN7L3B	MAFG	GSPT1
HIF1AN	hsa-miR-148a-3p	AUH	FBXL17	GTF2A1
HMGA2	hsa-miR-148a-3p	AURKA	BAG4	GTF2B
UBXN1	hsa-miR-148a-3p	AVL9	DCP1A	GTF2E1
IL6ST	hsa-miR-148a-3p	AXIN2	BAG5	GTF2H1
NOVA2	hsa-miR-148a-3p	AXL	DNAJB1	H3C1
CNIH4	hsa-miR-148a-3p	AZIN1	BAK1	H3C11
RUNX1T1	hsa-miR-148a-3p	B3GALT1	BCL2L2	H3C4
LYSMD3	hsa-miR-148a-3p	B3GALT2	BID	H3C8
VASH2	hsa-miR-148a-3p	B3GAT3	MCL1	HAUS5
UGT8	hsa-miR-148a-3p	B3GNT2	BCL2L11	HAUS8
HSPA4L	hsa-miR-148a-3p	B3GNT7	BCL2L1	HDAC4
CCDC85A	hsa-miR-148a-3p	B4GALNT1	BCL2	HEG1
BHLHE41	hsa-miR-148a-3p	B4GALT1	FOXK1	HERC2
TMSB4X	hsa-miR-148a-3p	B4GALT4	TNPO1	HES1
TGFBRAP1	hsa-miR-148a-3p	B4GALT5	BBC3	HGF
ZBTB20	hsa-miR-148a-3p	B4GALT6	BCL10	HIF1A
SBNO1	hsa-miR-148a-3p	BACE1	CARD11	HIF1AN
USP38	hsa-miR-148a-3p	BACE2	IKBKB	HNRNPK
NCOR1	hsa-miR-148a-3p	BACH1	BCL11B	HOXA5
ATP2A2	hsa-miR-148a-3p	BACH2	BNIP3	HOXA7
PTPN14	hsa-miR-148a-3p	BAG3	VHL	HOXA9
KLC2	hsa-miR-148a-3p	BAG4	PMAIP1	HOXB7
CNOT6	hsa-miR-148a-3p	BAG5	BCL9	HSP90AA1
MLEC	hsa-miR-148a-3p	BAHD1	RAB5A	HSPA5
ZNF704	hsa-miR-148a-3p	BAIAP2L1	UVRAG	HSPG2
ELMO1	hsa-miR-148a-3p	BAK1	TRAF6	HTR2A
MYBL1	hsa-miR-148a-3p	BAMBI	BIRC2	HYOU1
MTF1	hsa-miR-148a-3p	BAP1	ULK2	IDE
TET2	hsa-miR-148a-3p	BASP1	BICD2	IGF1
PDE4B	hsa-miR-148a-3p	BAZ1B	DYNC1I1	IGF1R
PDK4	hsa-miR-148a-3p	BAZ2A	FADD	IGF2
MAF1	hsa-miR-148a-3p	BAZ2B	FASLG	IGF2R
STK38L	hsa-miR-148a-3p	BBC3	RIPK2	IGFBP5
ZBED4	hsa-miR-148a-3p	BBS5	CASP7	IKBKB
MBOAT2	hsa-miR-148a-3p	BBX	MAP3K7	IL6R
SYT1	hsa-miR-148a-3p	BCAP29	XIAP	IL6ST
MAP1B	hsa-miR-148a-3p	BCAT1	TRAF3	IMP4
ARID3A	hsa-miR-148a-3p	BCAT2	UBE2D2	INO80
PHIP	hsa-miR-148a-3p	BCL10	BLOC1S2	INSR
RAB12	hsa-miR-148a-3p	BCL11B	SNX7	INTS2
KPNA1	hsa-miR-148a-3p	BCL2	DTNBP1	INTS6
PRR15	hsa-miR-148a-3p	BCL2L1	BLOC1S6	INTS7
HSP90B1	hsa-miR-148a-3p	BCL2L11	BMI1	IPO13
CCDC71	hsa-miR-148a-3p	BCL2L12	CBX7	IRS1
FBXO33	hsa-miR-148a-3p	BCL2L13	CSNK2A1	IRS2
DEDD	hsa-miR-148a-3p	BCL2L2	CBX4	ITCH
PTPRM	hsa-miR-148a-3p	BCL6	CBX2	ITGA5
GPR180	hsa-miR-148a-3p	BCL7A	YAF2	ITGA6
PPP1R7	hsa-miR-148a-3p	BCL7B	UBE2D3	ITGAV
NAA15	hsa-miR-148a-3p	BCL9	RNF2	ITGB1
E2F3	hsa-miR-148a-3p	BCL9L	PHC3	ITGB3
STX6	hsa-miR-148a-3p	BCLAF1	CBX6	ITGB8
TNRC6B	hsa-miR-148a-3p	BCORL1	RYBP	JARID2
FOXK2	hsa-miR-148a-3p	BCR	PCGF2	JAZF1
DSTYK	hsa-miR-148a-3p	BDNF	NEO1	JUN
PPP1CB	hsa-miR-148a-3p	BDP1	BMPR1B	JUND
UBA6	hsa-miR-148a-3p	BECN1	BNIP3L	KANK1
SH3PXD2A	hsa-miR-148a-3p	BEGAIN	BPTF	KANK2
SLC7A11	hsa-miR-148a-3p	BEND3	SMARCA5	KAT2B
UBE3B	hsa-miR-148a-3p	BEND4	SMARCA1	KAT6A
LMAN1	hsa-miR-148a-3p	BEND6	BRD1	KAT6B
YPEL3	hsa-miR-148a-3p	BFAR	KAT7	KAT7
PPARD	hsa-miR-148a-3p	BHLHE22	KAT6A	KCTD12
UBE2D1	hsa-miR-148a-3p	BHLHE40	KAT6B	KEAP1
SLC24A2	hsa-miR-148a-3p	BHLHE41	BRPF3	KHDRBS1
SGMS1	hsa-miR-148a-3p	BICC1	ING5	KIF21A
PDE7A	hsa-miR-148a-3p	BICD2	BRD2	KIF3A
MCM3AP	hsa-miR-148a-3p	BID	BRD3	KIF3B
TSPAN18	hsa-miR-148a-3p	BIN3	E2F1	KIF5B
CLOCK	hsa-miR-148a-3p	BIRC2	PIP4K2C	KIF5C
DYNLL2	hsa-miR-148a-3p	BIRC6	RBM25	KIT
SMAD5	hsa-miR-148a-3p	BLCAP	MED14	KITLG
ASPH	hsa-miR-148a-3p	BLMH	MED1	KMT2A
SPIN1	hsa-miR-148a-3p	BLOC1S2	FOXO3	KMT2C
AP1G1	hsa-miR-148a-3p	BLOC1S6	RELA	KMT2D
TIGD5	hsa-miR-148a-3p	BMF	BRPF1	KPNA1
PSEN1	hsa-miR-148a-3p	BMI1	BTAF1	KPNA2
ZNF618	hsa-miR-148a-3p	BMP2	TBP	KPNA4
RSBN1L	hsa-miR-148a-3p	BMPR1A	DR1	KPNB1
MECP2	hsa-miR-148a-3p	BMPR1B	BTBD1	KREMEN1
ETNK1	hsa-miR-148a-3p	BMPR2	COPS3	KRIT1
AJUBA	hsa-miR-148a-3p	BNC2	CUL3	LAMC1
FBXO11	hsa-miR-148a-3p	BNIP2	BTF3	LARP4
CPEB4	hsa-miR-148a-3p	BNIP3	TTC5	LARP4B
CEBPG	hsa-miR-148a-3p	BNIP3L	TUBB	LATS2
ARFGEF1	hsa-miR-148a-3p	BOD1	BTF3L4	LDB1
NAT8L	hsa-miR-148a-3p	BOD1L1	SRP19	LDLRAP1
VSIG10	hsa-miR-148a-3p	BOLA3	BTG1	LIF
HIPK3	hsa-miR-148a-3p	BPTF	CNOT7	LIMS1
ZBTB7A	hsa-miR-148a-3p	BRAP	BTG2	LLGL1
PBXIP1	hsa-miR-148a-3p	BRD1	BTG3	LMAN1
PREX1	hsa-miR-148a-3p	BRD2	CDC34	LMO2
SYNCRIP	hsa-miR-148a-3p	BRD3	SNAI1	LPAR1
SLC38A2	hsa-miR-150-3p	BRD4	CDC25B	LRP6
DYRK1A	hsa-miR-150-3p	BRINP2	DEPTOR	LRRC8A
SON	hsa-miR-150-3p	BRMS1L	CDC25A	LRRC8C
FBXO11	hsa-miR-150-3p	BRPF1	REST	LSM12
CYFIP2	hsa-miR-150-3p	BRPF3	CLSPN	MAF1
TXNDC12	hsa-miR-150-3p	BRWD1	SMAD4	MAGT1
FMNL3	hsa-miR-150-3p	BRWD3	HNRNPU	MAK16
SOS1	hsa-miR-150-3p	BSDC1	WWTR1	MAML1
UBP1	hsa-miR-150-3p	BSN	GLI3	MAP1LC3B
AMMECR1	hsa-miR-150-3p	BTAF1	BZW1	MAP2K1
PTBP3	hsa-miR-150-3p	BTBD1	BZW2	MAP2K4
RNF38	hsa-miR-150-3p	BTBD10	CACNA1C	MAP3K7
ANO6	hsa-miR-150-3p	BTBD3	CACNB2	MAPK1
ZBTB20	hsa-miR-150-3p	BTBD7	CACNA1E	MAPK8
MAP3K5	hsa-miR-150-3p	BTBD9	CACNA2D1	MAPRE1
ZNF197	hsa-miR-150-3p	BTF3	CADM1	MAPRE3
TBL1XR1	hsa-miR-150-3p	BTF3L4	EPB41L3	MAT2A
KIF5B	hsa-miR-150-3p	BTG1	EEF2K	MAT2B
PFN2	hsa-miR-183-5p	BTG2	CAMKK1	MBD2
MEF2C	hsa-miR-183-5p	BTG3	DAPK1	MBTD1
KCNK10	hsa-miR-183-5p	BTLA	CAMK2D	MCFD2
GNG5	hsa-miR-183-5p	BTRC	UNC13A	MCL1
UNC13B	hsa-miR-183-5p	BZW1	SCN2A	MCM3
SLAIN1	hsa-miR-183-5p	BZW2	CKB	MCMBP
FOXN2	hsa-miR-183-5p	C1GALT1	HSP90B1	MED1
CSMD1	hsa-miR-183-5p	C1QL3	CAMK2G	MED13
FRMD6	hsa-miR-183-5p	C2CD2	CAND1	MED14
ATP2B4	hsa-miR-183-5p	C2CD2L	DCUN1D1	MED17
STC1	hsa-miR-183-5p	C2CD4C	CUL2	MED21
ITGB1	hsa-miR-183-5p	C2CD5	CANX	MED26
MAL2	hsa-miR-183-5p	CA13	GANAB	MED28
SREK1IP1	hsa-miR-183-5p	CA8	EDEM1	MED6
SOCS6	hsa-miR-183-5p	CAB39	CAPRIN1	MED8
ATF2	hsa-miR-183-5p	CABLES1	FXR2	MEF2A
CEP170B	hsa-miR-183-5p	CABP7	G3BP2	MEIS1
TMEM184C	hsa-miR-183-5p	CACNA1C	G3BP1	MEIS2
NCK2	hsa-miR-183-5p	CACNA1E	CD2AP	MET
CTDSPL	hsa-miR-183-5p	CACNA1G	VPS45	MGLL
SRSF2	hsa-miR-183-5p	CACNA1I	PRKCQ	MKNK1
IDH2	hsa-miR-183-5p	CACNA2D1	CARM1	MLEC
PTPN4	hsa-miR-183-5p	CACNA2D2	CASKIN1	MLLT1
TTC7B	hsa-miR-183-5p	CACNB2	DLG1	MLLT3
CELF2	hsa-miR-183-5p	CACNB4	PPFIA2	MOB1A
DAAM1	hsa-miR-183-5p	CACUL1	CASP2	MOB4
RCN2	hsa-miR-183-5p	CADM1	GABPB1	MORF4L1
EZR	hsa-miR-183-5p	CADM2	CDKN1A	MORF4L2
IPPK	hsa-miR-183-5p	CALD1	CAV2	MOSPD2
ACVR2B	hsa-miR-183-5p	CALM1	CBFA2T2	MRAS
TAOK1	hsa-miR-183-5p	CALM2	RUNX1T1	MTA1
RABGAP1L	hsa-miR-183-5p	CALN1	CBFA2T3	MYB
RPS6KA3	hsa-miR-183-5p	CALR	CBFB	MYLIP
AP3M1	hsa-miR-183-5p	CALU	ERG	MYO6
RBMS1	hsa-miR-183-5p	CAMK1D	FLI1	MZT1
DGKH	hsa-miR-183-5p	CAMK2D	PLCG1	NAA15
DGCR2	hsa-miR-183-5p	CAMK2G	YWHAQ	NAA20
TET1	hsa-miR-183-5p	CAMK2N1	EPHA2	NAA25
KLHL24	hsa-miR-183-5p	CAMK2N2	SLA	NAA50
PPP2CA	hsa-miR-183-5p	CAMKK1	UBASH3B	NAT10
DMXL1	hsa-miR-183-5p	CAMKK2	KIT	NBR1
MFSD6	hsa-miR-183-5p	CAMSAP1	CSF1R	NCK2
FAM217B	hsa-miR-183-5p	CAMSAP2	SHC1	NCOA1
KDM2B	hsa-miR-183-5p	CAMSAP3	MET	NCOA2
MACROD2	hsa-miR-183-5p	CAMTA2	CBLB	NCOA3
PPP2CB	hsa-miR-183-5p	CAND1	CBX5	NCOR1
NUFIP2	hsa-miR-183-5p	CANT1	POGZ	NCOR2
PKD2	hsa-miR-183-5p	CANX	CHAMP1	NDEL1
KIF13A	hsa-miR-183-5p	CAPN15	DNMT3B	NDUFS1
KIAA0355	hsa-miR-183-5p	CAPN6	CHAF1A	NDUFV3
CEP97	hsa-miR-183-5p	CAPRIN1	CCDC93	NEDD4
ABAT	hsa-miR-183-5p	CAPRIN2	COMMD10	NEK7
PDCD4	hsa-miR-183-5p	CAPZA1	DENND10	NEK9
MAP7D2	hsa-miR-183-5p	CAPZA2	COMMD8	NEO1
ABCB10	hsa-miR-183-5p	CAPZB	CCL20	NF2
RAB8B	hsa-miR-183-5p	CARD10	CXCL5	NFATC2
SESN1	hsa-miR-183-5p	CARD11	CDC6	NFATC3
CTNNA2	hsa-miR-183-5p	CARHSP1	CDK4	NFRKB
SACS	hsa-miR-183-5p	CARM1	CDK6	NFYA
GOLPH3	hsa-miR-183-5p	CASD1	TRIM33	NFYB
PDCD6	hsa-miR-183-5p	CASK	CDK1	NID1
GPAM	hsa-miR-183-5p	CASKIN1	CDKN1C	NOTCH1
PLEKHA5	hsa-miR-183-5p	CASP2	CCNB1	NPLOC4
ARHGAP21	hsa-miR-183-5p	CASP3	DIAPH3	NR1D2
RFX3	hsa-miR-183-5p	CASP7	ESPL1	NR2C2
REV1	hsa-miR-183-5p	CASR	CCNC	NR3C1
FCHO2	hsa-miR-183-5p	CAST	MED28	NR3C2
OSBPL8	hsa-miR-183-5p	CASZ1	MED17	NR5A2
RHPN2	hsa-miR-183-5p	CAV2	MED13L	NRARP
GCLM	hsa-miR-183-5p	CBFA2T2	MED21	NTN1
ARFGAP2	hsa-miR-183-5p	CBFA2T3	MED8	NUP133
SLC35A1	hsa-miR-183-5p	CBFB	CDK19	NUP153
ARPP19	hsa-miR-183-5p	CBL	CDK8	NUP210
RALA	hsa-miR-183-5p	CBLB	MED13	NUP43
TAB3	hsa-miR-183-5p	CBLL1	MED12L	NUP50
NR3C1	hsa-miR-183-5p	CBLN4	MED6	NUP98
TCF12	hsa-miR-183-5p	CBX1	FBXO31	OPTN
DUSP10	hsa-miR-183-5p	CBX2	CCND2	OS9
HTR2A	hsa-miR-183-5p	CBX4	CCND3	OSBPL10
BNC2	hsa-miR-183-5p	CBX5	CCNE1	OSBPL11
TMED7	hsa-miR-183-5p	CBX6	CCNE2	OSBPL1A
KIF2A	hsa-miR-183-5p	CBX7	CCNK	OSBPL9
AKAP12	hsa-miR-183-5p	CC2D1A	CDK13	PABPC1
KCNJ14	hsa-miR-183-5p	CC2D1B	CNOT2	PAF1
RAB21	hsa-miR-183-5p	CCAR1	CDK12	PAFAH1B1
CLCN3	hsa-miR-183-5p	CCDC117	CCNYL1	PAFAH1B2
DDHD1	hsa-miR-183-5p	CCDC126	CDK16	PAIP1
CHD2	hsa-miR-183-5p	CCDC141	CCP110	PAIP2
RHOBTB1	hsa-miR-183-5p	CCDC25	CEP97	PAK1
PTDSS1	hsa-miR-183-5p	CCDC28A	CTTNBP2	PAK2
ATRN	hsa-miR-183-5p	CCDC43	PPP2CB	PAK4
PHF6	hsa-miR-183-5p	CCDC47	MOB4	PAK6
PPP2R2A	hsa-miR-183-5p	CCDC50	STRN4	PAN2
RNF138	hsa-miR-183-5p	CCDC6	STRN3	PAN3
TCF7L2	hsa-miR-183-5p	CCDC71	STK24	PAPPA
AGPAT5	hsa-miR-183-5p	CCDC71L	PPP2CA	PARD6B
EPHA4	hsa-miR-183-5p	CCDC85A	PPP2R2C	PBX1
PRKACB	hsa-miR-183-5p	CCDC85C	CD200	PBX2
PEX19	hsa-miR-183-5p	CCDC88A	CD200R1	PBX3
XPOT	hsa-miR-183-5p	CCDC88C	YWHAE	PCGF2
ARHGEF18	hsa-miR-183-5p	CCDC93	YWHAZ	PDCD10
SMCO4	hsa-miR-183-5p	CCL1	CHEK1	PDCD11
SEL1L	hsa-miR-183-5p	CCL20	CDC40	PDGFB
SCYL3	hsa-miR-183-5p	CCM2L	RBM22	PDGFRB
ENAH	hsa-miR-183-5p	CCNA2	PHF5A	PDPK1
SPATS2	hsa-miR-183-5p	CCNB1	DHX33	PDS5A
ZNF770	hsa-miR-183-5p	CCNC	PPWD1	PDS5B
DCX	hsa-miR-183-5p	CCND1	SNIP1	PEA15
IRS1	hsa-miR-183-5p	CCND2	MAGOHB	PEX11B
LRP6	hsa-miR-183-5p	CCND3	SF3B1	PEX13
BAZ1B	hsa-miR-183-5p	CCNDBP1	DHX15	PEX19
DAGLA	hsa-miR-183-5p	CCNE1	PPIL1	PGR
HCN1	hsa-miR-183-5p	CCNE2	DOCK7	PHF1
CDK5R1	hsa-miR-183-5p	CCNG1	FMNL2	PHF12
RIMBP2	hsa-miR-183-5p	CCNG2	TRIP10	PHF19
SCN3A	hsa-miR-183-5p	CCNJ	PARD6B	PHF5A
GTF2H1	hsa-miR-183-5p	CCNJL	PREX1	PICALM
DIP2A	hsa-miR-183-5p	CCNK	DOCK9	PIK3CA
RORA	hsa-miR-183-5p	CCNL2	SPATA13	PIK3CB
ANKMY2	hsa-miR-183-5p	CCNT1	RACGAP1	PIK3R1
SERP1	hsa-miR-183-5p	CCNT2	CDC42SE2	PIP5K1C
SLC1A2	hsa-miR-183-5p	CCNY	PAK6	PKD1
ITGB8	hsa-miR-183-5p	CCNYL1	PAK4	PKD2
SAMD4A	hsa-miR-183-5p	CCP110	DOCK10	PKN2
ZBTB34	hsa-miR-183-5p	CCPG1	PIK3CB	PKNOX1
SMPD3	hsa-miR-183-5p	CCR7	CRIPT	PLAA
STK38L	hsa-miR-183-5p	CCSER2	SRSF6	PLCG1
ZMYM2	hsa-miR-183-5p	CCT6A	THOC2	PLRG1
PPP2R5C	hsa-miR-183-5p	CD109	SRSF1	PMAIP1
MBNL1	hsa-miR-183-5p	CD164	WBP11	POGZ
ZFYVE26	hsa-miR-183-5p	CD200	TCERG1	POLR1C
SOBP	hsa-miR-183-5p	CD200R1	DNAJC5	POLR2D
TMSB4X	hsa-miR-183-5p	CD274	SRPK2	POLR2K
LHFPL2	hsa-miR-183-5p	CD2AP	SRPK1	POLR3D
PLEKHA3	hsa-miR-183-5p	CD4	SRSF4	POLR3E
ZDHHC6	hsa-miR-183-5p	CD46	HSPA8	POLR3F
KBTBD6	hsa-miR-183-5p	CD47	ICK	POLR3G
ABI2	hsa-miR-183-5p	CD69	MCM3	PPARA
ATP13A3	hsa-miR-183-5p	CDC14A	PAF1	PPARG
ANKRD13C	hsa-miR-183-5p	CDC23	POLR2D	PPFIA1
AMD1	hsa-miR-183-5p	CDC25A	POLR2K	PPFIA2
PKP4	hsa-miR-183-5p	CDC25B	ERCC6	PPIL1
AMMECR1L	hsa-miR-183-5p	CDC27	TNKS1BP1	PPP1CB
ZEB1	hsa-miR-183-5p	CDC34	RTF1	PPP1R11
FNDC3B	hsa-miR-183-5p	CDC37L1	CDH2	PPP1R13B
RALGDS	hsa-miR-183-5p	CDC40	CTNND1	PPP1R13L
GSE1	hsa-miR-183-5p	CDC42	CDH5	PPP1R7
RHOB	hsa-miR-183-5p	CDC42BPA	CDH8	PPP2CA
KLHL28	hsa-miR-183-5p	CDC42BPB	TLN1	PPP2CB
RREB1	hsa-miR-183-5p	CDC42EP2	GADD45A	PPP2R1A
EIF4A2	hsa-miR-183-5p	CDC42SE1	CDK14	PPP2R1B
FOXP1	hsa-miR-183-5p	CDC42SE2	CDK17	PPP2R2A
CYYR1	hsa-miR-183-5p	CDC5L	MED26	PPP2R2C
KLHL23	hsa-miR-183-5p	CDC6	CNOT4	PPP2R5A
PSD3	hsa-miR-183-5p	CDC73	CDK2AP1	PPP2R5C
RNF217	hsa-miR-183-5p	CDCA4	MBD2	PPP2R5D
MTA1	hsa-miR-183-5p	CDCA7	MTA1	PPP2R5E
PLAG1	hsa-miR-183-5p	CDCA7L	CHD3	PPP3CA
SLC25A36	hsa-miR-183-5p	CDCA8	GATAD2B	PPP3CB
UCHL3	hsa-miR-183-5p	CDH11	GATAD2A	PPP3R1
EIF5B	hsa-miR-183-5p	CDH19	STAT3	PPP6C
DTNA	hsa-miR-183-5p	CDH2	DTL	PPP6R1
PDE4D	hsa-miR-183-5p	CDH20	XPO1	PPP6R2
QKI	hsa-miR-183-5p	CDH24	CDR2	PPP6R3
PNPT1	hsa-miR-183-5p	CDH5	CDR2L	PREX1
CTDSP1	hsa-miR-183-5p	CDH6	CDYL	PRKAA1
AAK1	hsa-miR-183-5p	CDH8	CYBRD1	PRKAA2
NRAS	hsa-miR-183-5p	CDK1	CDYL2	PRKAB2
NTN4	hsa-miR-183-5p	CDK12	CEBPB	PRKACB
SNX13	hsa-miR-183-5p	CDK13	MYB	PRKAG1
CDC73	hsa-miR-183-5p	CDK14	CECR2	PRKAG2
MAP3K2	hsa-miR-183-5p	CDK16	CENPO	PRKAR2A
HS3ST1	hsa-miR-183-5p	CDK17	CENPQ	PRKAR2B
GMFB	hsa-miR-183-5p	CDK18	CEP250	PRKCI
HLTF	hsa-miR-183-5p	CDK19	CERT1	PSEN1
YOD1	hsa-miR-183-5p	CDK2	CSNK1G2	PSIP1
FAT1	hsa-miR-183-5p	CDK2AP1	CHD1	PSMA5
TSC1	hsa-miR-183-5p	CDK4	PHF20L1	PSMD11
AGO2	hsa-miR-183-5p	CDK5R1	ZNF512B	PSMD14
PPM1E	hsa-miR-183-5p	CDK6	CHD5	PSMD7
TET3	hsa-miR-183-5p	CDK8	PPP2R2A	PSME1
KANK1	hsa-miR-183-5p	CDKN1A	CHMP1A	PSME4
SIRPA	hsa-miR-183-5p	CDKN1B	CHMP5	PTAR1
SMIM14	hsa-miR-183-5p	CDKN1C	VPS4B	PTEN
CERS6	hsa-miR-183-5p	CDON	VPS4A	PTPN1
PRKCI	hsa-miR-183-5p	CDR2	CHMP1B	PTPRD
GATAD2B	hsa-miR-183-5p	CDR2L	CHMP3	QKI
LSM11	hsa-miR-183-5p	CDS1	CITED2	RAB11A
ICK	hsa-miR-183-5p	CDS2	CRY2	RAB11FIP2
CCNB1	hsa-miR-183-5p	CDV3	CLP1	RAB1A
SNX1	hsa-miR-183-5p	CDX2	CSTF2	RAB1B
MSI2	hsa-miR-183-5p	CDYL	RPA1	RAB21
NCS1	hsa-miR-183-5p	CDYL2	TIMELESS	RAB35
SIK3	hsa-miR-183-5p	CEBPA	GGA2	RAB3IP
MAP4K5	hsa-miR-183-5p	CEBPB	HIP1	RAB5A
RNF157	hsa-miR-183-5p	CEBPD	CNOT1	RAB5B
AFF4	hsa-miR-183-5p	CEBPG	TOB1	RAB7A
SPRED1	hsa-miR-183-5p	CECR2	CNOT6	RAB8A
DNAJA1	hsa-miR-183-5p	CELF1	CNOT6L	RABEP1
UBA3	hsa-miR-183-5p	CELF2	DCP2	RABGEF1
EEF2	hsa-miR-183-5p	CELF6	COG3	RABIF
GNB1	hsa-miR-183-5p	CELSR1	COG5	RAC1
GNG12	hsa-miR-183-5p	CELSR2	COL4A1	RACGAP1
SIN3A	hsa-miR-183-5p	CELSR3	COL4A2	RAD21
GNA13	hsa-miR-183-5p	CENPO	COPS2	RAD23B
ZFAND5	hsa-miR-183-5p	CENPQ	COPS8	RAD51
ERP44	hsa-miR-183-5p	CEP104	COPS7B	RAF1
MFAP3	hsa-miR-183-5p	CEP120	COX5A	RALA
YPEL5	hsa-miR-183-5p	CEP128	NDUFV3	RALB
IST1	hsa-miR-183-5p	CEP135	NDUFS1	RALBP1
BTG1	hsa-miR-183-5p	CEP164	COX7A2L	RAN
PRRC1	hsa-miR-183-5p	CEP170	GATC	RANBP10
ARHGAP26	hsa-miR-183-5p	CEP170B	UQCR11	RANBP2
PHF3	hsa-miR-183-5p	CEP250	UQCRB	RANBP3
NRP2	hsa-miR-183-5p	CEP350	CPSF2	RANBP9
BZW1	hsa-miR-183-5p	CEP41	CPSF4	RAP1A
SLC6A6	hsa-miR-183-5p	CEP55	RBBP6	RAP1B
ARHGAP18	hsa-miR-183-5p	CEP57	CPSF6	RARB
PRUNE2	hsa-miR-183-5p	CEP85L	CPSF7	RASSF1
STYX	hsa-miR-183-5p	CEP97	CREB1	RASSF2
RAP2C	hsa-miR-183-5p	CEPT1	NR3C1	RASSF5
TMEM129	hsa-miR-183-5p	CERCAM	SMAD2	RB1
SLC22A23	hsa-miR-183-5p	CERS2	ETS1	RB1CC1
HECTD2	hsa-miR-183-5p	CERS6	UBE2I	RBBP4
PRKCA	hsa-miR-183-5p	CFL1	TCF4	RBBP6
CNOT6L	hsa-miR-183-5p	CFL2	FGFR1	RBBP7
YTHDF3	hsa-miR-183-5p	CFTR	TCF12	RBL1
COL25A1	hsa-miR-183-5p	CGGBP1	RXRA	RBL2
DCHS1	hsa-miR-183-5p	CHAC1	FOXO1	RBM17
SRSF10	hsa-miR-183-5p	CHAF1A	HTT	RBM22
PLAGL2	hsa-miR-183-5p	CHAMP1	PPARG	RBM25
ENY2	hsa-miR-183-5p	CHCHD10	MAP4K5	RBPJ
ATP2C1	hsa-miR-183-5p	CHD1	PDGFRA	RCOR1
SESN3	hsa-miR-183-5p	CHD2	SOS1	REL
RAB30	hsa-miR-183-5p	CHD3	DOCK1	RELA
SKIL	hsa-miR-183-5p	CHD4	GAB1	REST
ZEB2	hsa-miR-183-5p	CHD5	FBXL3	REV1
CX3CL1	hsa-miR-183-5p	CHD6	CSNK1D	REV3L
PTPDC1	hsa-miR-183-5p	CHD7	CSF1	RHOA
SYT1	hsa-miR-183-5p	CHD8	TP63	RIMS2
PGRMC2	hsa-miR-183-5p	CHD9	GAPVD1	RIPK2
INSIG1	hsa-miR-183-5p	CHEK1	CSNK1G1	RLIM
SIDT2	hsa-miR-183-5p	CHFR	SIRT1	RMND5A
VANGL1	hsa-miR-183-5p	CHGA	RNF111	RND3
NFE2L1	hsa-miR-183-5p	CHIC1	FBRS	RNF13
FOXO1	hsa-miR-183-5p	CHMP1A	CTDSP1	RNF168
CELF1	hsa-miR-183-5p	CHMP1B	CTDSPL	RNF2
IDS	hsa-miR-183-5p	CHMP2B	CTIF	RNF20
ZDHHC9	hsa-miR-183-5p	CHMP3	DDX19A	RNF216
CELSR3	hsa-miR-183-5p	CHMP5	VCL	RNF38
GREM2	hsa-miR-183-5p	CHMP7	CTTNBP2NL	RNF4
FRMD5	hsa-miR-183-5p	CHN2	PPP2R1B	RNF8
ACVR2A	hsa-miR-183-5p	CHORDC1	PDCD10	RNPS1
CPEB1	hsa-miR-183-5p	CHP1	PPP2R1A	ROBO1
SPG21	hsa-miR-183-5p	CHPT1	STRIP2	ROCK1
FRS2	hsa-miR-183-5p	CHRAC1	STRN	RPA1
MED12L	hsa-miR-183-5p	CHRDL1	FBXO9	RPL15
LMO3	hsa-miR-183-5p	CHRM1	FBXL20	RPL31
RAPGEF4	hsa-miR-183-5p	CHRM2	FBXO33	RPN1
CAND1	hsa-miR-183-5p	CHST1	FBXO22	RPS6KA1
EI24	hsa-miR-183-5p	CHST10	DCUN1D3	RRAGA
ZNF827	hsa-miR-183-5p	CHST11	DCUN1D4	RRAGC
CREB3L2	hsa-miR-183-5p	CHST3	DCUN1D2	RRAGD
CLVS2	hsa-miR-183-5p	CHST7	KEAP1	RRN3
DYRK2	hsa-miR-187-3p	CHST9	FBXO10	RSPO2
ZMYND11	hsa-miR-196a-5p	CHSY1	FBXO28	RTF1
HOXA7	hsa-miR-196a-5p	CHSY3	FBXL2	RTKN
HOXC8	hsa-miR-196a-5p	CHTF8	FBXO42	RUNX1T1
SLC9A6	hsa-miR-196a-5p	CIC	FBXO21	RUSC2
NR6A1	hsa-miR-196a-5p	CISD1	FBXW2	RXRA
HMGA2	hsa-miR-196a-5p	CISD2	FBXL19	RYBP
LRIG3	hsa-miR-196a-5p	CIT	FBXO11	SALL4
EXOC8	hsa-miR-196a-5p	CITED2	FBXL18	SART3
GATA6	hsa-miR-196a-5p	CKAP5	FBXO32	SCN1A
HOXA9	hsa-miR-196a-5p	CKB	FBXL5	SCN2A
HOXB7	hsa-miR-196a-5p	CKLF	UBXN7	SCN2B
ERI2	hsa-miR-196a-5p	CKS1B	FEM1B	SCN3A
PBX1	hsa-miR-196a-5p	CLASP1	TNFAIP1	SCN4B
LRIG2	hsa-miR-196a-5p	CLASP2	KCTD2	SDC1
CCNJ	hsa-miR-196a-5p	CLCN3	KCTD17	SEC16A
CBFA2T3	hsa-miR-196a-5p	CLCN4	SPOPL	SEC23A
NR2C2	hsa-miR-196a-5p	CLCN5	DCAF15	SEC24A
LRP1B	hsa-miR-196a-5p	CLDN11	DCAF6	SEC24C
GAN	hsa-miR-196a-5p	CLDN12	DCAF8	SEC24D
SNX16	hsa-miR-196a-5p	CLIC4	DET1	SEC62
HOXA5	hsa-miR-196a-5p	CLIP1	SOCS3	SEC63
HOXB6	hsa-miR-196a-5p	CLIP4	UBE2F	SEH1L
PTPRG	hsa-miR-196a-5p	CLMN	DAB2	SEL1L
IGF2BP3	hsa-miR-196a-5p	CLOCK	MAP3K5	SENP2
IGF2BP1	hsa-miR-196a-5p	CLP1	DAG1	SERBP1
GALC	hsa-miR-196a-5p	CLPTM1	DMD	SETD6
MAPK8	hsa-miR-196a-5p	CLPTM1L	UTRN	SF3B1
RCC2	hsa-miR-196a-5p	CLSPN	DCAF7	SF3B3
ARHGAP28	hsa-miR-196a-5p	CLTC	DYRK1A	SH3BP5
RDX	hsa-miR-196a-5p	CLUH	DYRK1B	SH3KBP1
SFMBT1	hsa-miR-196a-5p	CLVS1	DCLK1	SHC1
LCOR	hsa-miR-196a-5p	CLVS2	DCX	SIN3A
NRAS	hsa-miR-196a-5p	CMKLR1	DCP1B	SIN3B
FNIP1	hsa-miR-196a-5p	CMPK1	EDC3	SKI
NAP1L1	hsa-miR-196a-5p	CMTM4	DDX17	SKIL
SEMA3A	hsa-miR-196a-5p	CMTM7	DDX5	SKP1
MAP3K1	hsa-miR-196a-5p	CMTR2	GLE1	SKP2
DCDC2	hsa-miR-196a-5p	CNBP	DDX19B	SLC38A9
PPP1R15B	hsa-miR-196a-5p	CNEP1R1	DDX3X	SLIT2
GTF2A1	hsa-miR-196a-5p	CNIH1	EIF4E	SLITRK1
ACER2	hsa-miR-196a-5p	CNIH4	DDX42	SLMAP
NXPE3	hsa-miR-196a-5p	CNKSR2	GIGYF1	SMAD1
CCDC47	hsa-miR-196a-5p	CNKSR3	YBX1	SMAD2
VSNL1	hsa-miR-196a-5p	CNN1	GIGYF2	SMAD4
DIP2A	hsa-miR-196a-5p	CNN3	DENR	SMAD7
CASK	hsa-miR-196a-5p	CNNM2	RICTOR	SMARCA4
PACRGL	hsa-miR-196a-5p	CNNM3	UBXN2B	SMARCC1
TRERF1	hsa-miR-196a-5p	CNNM4	NPLOC4	SMARCD1
FRMD4B	hsa-miR-196a-5p	CNOT1	HSPA5	SMARCD2
POLR3D	hsa-miR-196a-5p	CNOT2	SEL1L	SMARCE1
RASGRP1	hsa-miR-196a-5p	CNOT4	SYVN1	SMC1A
CEP350	hsa-miR-196a-5p	CNOT6	ERGIC2	SMC2
EPHA7	hsa-miR-196a-5p	CNOT6L	UBE2E1	SMC4
MAP4K3	hsa-miR-196a-5p	CNOT7	ETV5	SMG1
BRAP	hsa-miR-196a-5p	CNPY3	TRIB1	SMG7
ABL1	hsa-miR-196a-5p	CNR1	STK40	SMURF1
PHF20	hsa-miR-196a-5p	CNST	ETV1	SMURF2
RASSF3	hsa-miR-196a-5p	CNTN1	RBM5	SNAI1
CREBL2	hsa-miR-196a-5p	CNTN3	RBM17	SNAP23
KCNJ2	hsa-miR-196a-5p	CNTN4	DLGAP1	SNAPC1
ZNF281	hsa-miR-196a-5p	CNTNAP1	SNTB2	SNIP1
HIP1	hsa-miR-196a-5p	CNTNAP2	DTNA	SNX1
GPCPD1	hsa-miR-196a-5p	CNTRL	DNAJA1	SNX2
PSMD11	hsa-miR-196a-5p	COA1	DNAJA4	SNX3
COL1A2	hsa-miR-196a-5p	COA4	DNAJA2	SNX30
EEF2K	hsa-miR-196a-5p	COBLL1	DNAJB5	SNX4
ARFGEF1	hsa-miR-196a-5p	COG3	DNAJB4	SNX5
ZNF516	hsa-miR-196a-5p	COG5	HSPA2	SNX6
PAPOLG	hsa-miR-196a-5p	COIL	HSPH1	SNX7
ERG	hsa-miR-196a-5p	COL12A1	HSPA4	SOS1
LTN1	hsa-miR-196a-5p	COL14A1	DNMT1	SOS2
ELF4	hsa-miR-196a-5p	COL15A1	DNMT3A	SPIN1
PCDH19	hsa-miR-196a-5p	COL16A1	ELMO1	SPTLC1
HP1BP3	hsa-miR-196a-5p	COL18A1	HERC2	SPTLC2
RGL2	hsa-miR-196a-5p	COL19A1	DOCK3	SPTSSA
TSPAN12	hsa-miR-196a-5p	COL1A1	ELMO2	SQSTM1
MGAT4A	hsa-miR-196a-5p	COL1A2	DOCK4	SRC
GTDC1	hsa-miR-196a-5p	COL25A1	EDF1	SRP19
RBPJ	hsa-miR-196a-5p	COL27A1	EIF5B	SRP72
ATP8B4	hsa-miR-196a-5p	COL3A1	MAK16	SRP9
ZBTB26	hsa-miR-196a-5p	COL4A1	DOCK5	SRSF1
UHRF2	hsa-miR-196a-5p	COL4A2	SS18L1	SRSF10
SMCR8	hsa-miR-196a-5p	COL4A3	DPYSL2	SRSF2
DDX19B	hsa-miR-196a-5p	COL4A3BP	DPYSL5	SRSF4
HDX	hsa-miR-196a-5p	COL5A1	DSC2	SS18
CDYL	hsa-miR-196a-5p	COL5A2	DSG2	SSBP2
RAVER2	hsa-miR-196a-5p	COL5A3	DUSP16	SSBP3
COL3A1	hsa-miR-196a-5p	COL6A3	NDEL1	STAG1
TGFBR3	hsa-miR-196a-5p	COMMD10	DYNLL2	STAG2
IGDCC4	hsa-miR-196a-5p	COMMD8	GLCCI1	STAM
RICTOR	hsa-miR-196a-5p	COPS2	FAM53C	STAM2
SPRED1	hsa-miR-196a-5p	COPS3	FAM117B	STAT3
CPD	hsa-miR-196a-5p	COPS7B	TFDP1	STK24
TMOD2	hsa-miR-196a-5p	COPS8	TTL	STK3
TOX3	hsa-miR-196a-5p	COQ2	HABP4	STK38
NRXN1	hsa-miR-196a-5p	CORO1C	SERBP1	STK38L
EEA1	hsa-miR-196a-5p	CORO2A	EFNA1	STK4
GAS7	hsa-miR-196a-5p	CORO2B	EFNA5	STON2
WDR37	hsa-miR-196a-5p	COX5A	EPHA4	STRIP2
LIN28B	hsa-miR-196a-5p	COX7A2L	EPHA3	STRN
CDKN1B	hsa-miR-196a-5p	CPA4	EFNB2	STRN3
PARD6B	hsa-miR-196a-5p	CPD	EPHB4	STRN4
SMARCC1	hsa-miR-196a-5p	CPEB1	EFNB3	STT3A
HMGA1	hsa-miR-196a-5p	CPEB2	SOS2	STT3B
PDGFRA	hsa-miR-196a-5p	CPEB3	EREG	STX10
PRLR	hsa-miR-196a-5p	CPEB4	PTPN12	STX12
SOCS4	hsa-miR-196a-5p	CPED1	PIK3R3	STX16
ZDHHC21	hsa-miR-196a-5p	CPLX1	PIK3CA	STX17
BACH1	hsa-miR-196a-5p	CPM	ERBB3	STX3
DCAF15	hsa-miR-196a-5p	CPNE2	LRIG1	STX6
MARS2	hsa-miR-196a-5p	CPNE3	RASA1	SUDS3
TMEM143	hsa-miR-196a-5p	CPNE8	RGS4	SUGT1
PANK2	hsa-miR-196a-5p	CPOX	VAV3	SUMO3
ZNF507	hsa-miR-196a-5p	CPSF2	TUBA1A	SUN2
SOX11	hsa-miR-196a-5p	CPSF4	RET	SUPT16H
DDX19A	hsa-miR-196a-5p	CPSF6	PDCD6IP	SUZ12
MRS2	hsa-miR-196a-5p	CPSF7	TNS3	SYNE2
GRPEL2	hsa-miR-196a-5p	CPT1A	GRB10	SYT1
KDM5A	hsa-miR-196a-5p	CREB1	PIK3C2B	SYVN1
ZBTB39	hsa-miR-196a-5p	CREB3L1	VAV2	TAB2
KCNQ5	hsa-miR-196a-5p	CREB3L2	EPS8	TAB3
FAM104A	hsa-miR-196a-5p	CREB5	SH3GL2	TADA1
MIEF1	hsa-miR-196a-5p	CREBBP	SHC3	TADA2B
IBSP	hsa-miR-196a-5p	CREBL2	USP8	TAF1
OSMR	hsa-miR-196a-5p	CREBRF	ERBB4	TAF4
SYNCRIP	hsa-miR-196a-5p	CREBZF	ERRFI1	TAF4B
ZNF710	hsa-miR-196a-5p	CRELD1	PTPN1	TAF9B
NEDD4L	hsa-miR-196a-5p	CRIM1	TGFA	TBC1D20
PARP8	hsa-miR-196a-5p	CRIPT	EGLN1	TBK1
KCNC2	hsa-miR-196a-5p	CRISPLD1	EGLN3	TBKBP1
AAK1	hsa-miR-196a-5p	CRK	EIF2B1	TBL1X
HOOK1	hsa-miR-196a-5p	CRKL	EIF4A2	TBL1XR1
HABP4	hsa-miR-196a-5p	CROT	EIF4G2	TBP
KLHL23	hsa-miR-196a-5p	CRTAP	EIF4EBP2	TCERG1
USP15	hsa-miR-196a-5p	CRTC1	EMC2	TCF12
PBX3	hsa-miR-196a-5p	CRY2	EMC4	TCF4
YOD1	hsa-miR-196a-5p	CRYBG3	EMC7	TDP2
CALM1	hsa-miR-196a-5p	CS	SMAD1	TEAD1
SALL3	hsa-miR-196a-5p	CSDE1	NFYA	TFDP1
KATNBL1	hsa-miR-196a-5p	CSF1	MEF2A	TGFA
CPEB3	hsa-miR-196a-5p	CSF1R	JAZF1	TGFB2
SERP1	hsa-miR-196a-5p	CSF2RB	EPHA1	TGFBR1
CPM	hsa-miR-196a-5p	CSF3	EPHA7	TGFBR2
GLTP	hsa-miR-196a-5p	CSGALNACT1	EPN1	THOC2
FAM102B	hsa-miR-196a-5p	CSMD1	REPS2	THOC5
TMX1	hsa-miR-196a-5p	CSMD3	STON2	THRB
SLC31A1	hsa-miR-196a-5p	CSNK1D	PGR	TIMELESS
TEAD3	hsa-miR-196a-5p	CSNK1G1	NRIP1	TLN1
BCAT1	hsa-miR-196a-5p	CSNK1G2	UBE3A	TMED10
CDC34	hsa-miR-196a-5p	CSNK1G3	IGF1R	TMED4
MSI2	hsa-miR-196a-5p	CSNK2A1	ESRRA	TMED9
BEND4	hsa-miR-196a-5p	CSRNP1	ESRRG	TMEM189-UBE2V1
TSPAN18	hsa-miR-196a-5p	CSRNP2	SMG1	TNFAIP1
SLC2A12	hsa-miR-196a-5p	CSRNP3	GSPT1	TNFAIP3
LARP4	hsa-miR-196a-5p	CSTF2	EXOC2	TNFRSF11B
YY1	hsa-miR-196a-5p	CTCF	RALA	TNFSF11
ABI2	hsa-miR-196a-5p	CTDNEP1	EXOC6B	TNKS2
SOX12	hsa-miR-196a-5p	CTDSP1	EXOC8	TNPO1
SMAD6	hsa-miR-196a-5p	CTDSP2	EXOC5	TNPO3
CCM2L	hsa-miR-196a-5p	CTDSPL	RALB	TNRC6A
ZBTB10	hsa-miR-196a-5p	CTDSPL2	PHF1	TNRC6C
ARHGEF38	hsa-miR-196a-5p	CTH	PHF19	TOB1
TBPL1	hsa-miR-196a-5p	CTIF	LCOR	TP53
COL14A1	hsa-miR-196a-5p	CTNNA1	EZR	TP53BP2
OTX1	hsa-miR-196a-5p	CTNNA2	PEX19	TP63
KCTD21	hsa-miR-196a-5p	CTNNBIP1	PLAA	TP73
G3BP2	hsa-miR-32-5p	CTNND1	UBXN1	TRA2B
SLC12A5	hsa-miR-32-5p	CTNND2	FAM122A	TRAF3
FBXW7	hsa-miR-32-5p	CTSA	FAM122B	TRAF6
B3GALT2	hsa-miR-32-5p	CTTN	FANCA	TRIM23
CD69	hsa-miR-32-5p	CTTNBP2	HES1	TRIM33
MAN2A1	hsa-miR-32-5p	CTTNBP2NL	FANCF	TRIO
FNIP1	hsa-miR-32-5p	CUL2	PTAR1	TRIP12
RAB23	hsa-miR-32-5p	CUL3	SUN2	TTC5
FBN1	hsa-miR-32-5p	CUL4A	NOTCH1	TTL
HIPK3	hsa-miR-32-5p	CUL5	NAT10	TUBA1A
BTG2	hsa-miR-32-5p	CUTA	IMP4	TUBB
PIKFYVE	hsa-miR-32-5p	CUX2	NOL7	TUBB3
MAP2K4	hsa-miR-32-5p	CX3CL1	FNIP1	TWISTNB
DOCK9	hsa-miR-32-5p	CXADR	FGF1	TXNIP
ITGAV	hsa-miR-32-5p	CXCL5	SYT1	UBA6
KLF4	hsa-miR-32-5p	CXXC4	FGFR2	UBB
MYO1B	hsa-miR-32-5p	CXXC5	FGF2	UBE2B
SLC17A6	hsa-miR-32-5p	CYB561	FGF7	UBE2D1
EFR3A	hsa-miR-32-5p	CYB561D1	FGF9	UBE2D2
USP28	hsa-miR-32-5p	CYB5B	FRS2	UBE2D3
DNAJB9	hsa-miR-32-5p	CYB5R4	PPP3R1	UBE2E2
DCAF6	hsa-miR-32-5p	CYBRD1	FMR1	UBE2F
LHFPL2	hsa-miR-32-5p	CYFIP2	FXR1	UBE2G1
UGP2	hsa-miR-32-5p	CYLD	ITGAV	UBE2I
CDK16	hsa-miR-32-5p	CYP1B1	ITGA5	UBE2K
FNIP2	hsa-miR-32-5p	CYP26B1	YES1	UBE2N
NSF	hsa-miR-32-5p	CYP2U1	ITGB3	UBE2R2
FAM160B1	hsa-miR-32-5p	CYSTM1	ITGB1	UBE2V1
ZFC3H1	hsa-miR-32-5p	CYTH1	NFATC2	UBE3A
PTAR1	hsa-miR-32-5p	CYTH3	FOXP1	UBE4B
SESN3	hsa-miR-32-5p	CYYR1	FOXP2	UBQLN1
SCN8A	hsa-miR-32-5p	DAAM1	FOXP4	UBR1
GPR180	hsa-miR-32-5p	DAB2	PDGFRB	UBR5
RNF38	hsa-miR-32-5p	DAB2IP	GRIN2A	UBXN1
KLHL14	hsa-miR-32-5p	DACH1	GABPA	UBXN2A
NEFM	hsa-miR-32-5p	DAG1	GABPB2	UBXN2B
MORC3	hsa-miR-32-5p	DAGLA	TPD52L2	UBXN7
GOLGA3	hsa-miR-32-5p	DAPK1	KIF5B	UCHL3
RHPN2	hsa-miR-32-5p	DARS	TUBB3	ULK1
RBM27	hsa-miR-32-5p	DARS2	GABRA1	UNC13A
CADM2	hsa-miR-32-5p	DAZAP1	GABRB2	UNC13B
PCDH11X	hsa-miR-32-5p	DAZAP2	GABRB3	UNC13C
PLEKHA1	hsa-miR-32-5p	DBN1	GABRG2	UPF2
PPCS	hsa-miR-32-5p	DBT	GABRA4	UQCR11
JMY	hsa-miR-32-5p	DCAF10	GDI1	UQCRB
SGK3	hsa-miR-32-5p	DCAF12	RAB22A	USP12
BCL11B	hsa-miR-32-5p	DCAF15	RAB11A	USP14
SNX13	hsa-miR-32-5p	DCAF6	RAB10	USP15
EDEM1	hsa-miR-32-5p	DCAF7	RAB7A	USP2
GNAQ	hsa-miR-32-5p	DCAF8	RAB8A	USP28
ARID1B	hsa-miR-32-5p	DCBLD2	RAB1B	USP46
ZFYVE21	hsa-miR-32-5p	DCC	RAB8B	USP5
ADAM10	hsa-miR-32-5p	DCDC2	RAB5B	USP8
SLC25A32	hsa-miR-32-5p	DCHS1	GDI2	UVRAG
BCL2L11	hsa-miR-32-5p	DCLK1	RAB1A	VAMP3
GID4	hsa-miR-32-5p	DCLK2	RAB31	VAMP8
REST	hsa-miR-32-5p	DCP1A	RAB5C	VASH1
CPEB3	hsa-miR-32-5p	DCP1B	GFPT1	VASH2
CDCA7L	hsa-miR-32-5p	DCP2	GFPT2	VAV2
CCNJL	hsa-miR-32-5p	DCTN2	IGF2R	VCL
RGS17	hsa-miR-32-5p	DCUN1D1	GNAI1	VCPIP1
PTEN	hsa-miR-32-5p	DCUN1D2	GNB4	VGLL4
ERGIC2	hsa-miR-32-5p	DCUN1D3	GNAI3	VHL
CBLN4	hsa-miR-32-5p	DCUN1D4	GNG5	VPS26A
SLX4	hsa-miR-32-5p	DCX	LPAR1	VPS36
KIAA1109	hsa-miR-32-5p	DDAH1	GPSM1	VPS45
ATXN1	hsa-miR-32-5p	DDHD1	GNAQ	VPS4A
ANP32E	hsa-miR-32-5p	DDHD2	HTR2A	VTI1A
HIVEP1	hsa-miR-32-5p	DDI2	GNG12	WASL
SYNJ1	hsa-miR-32-5p	DDIT4	KCTD12	WDR20
FOXN2	hsa-miR-32-5p	DDX17	GNB5	WDR26
ITPR1	hsa-miR-32-5p	DDX19A	GPR158	WDR82
TRIM36	hsa-miR-32-5p	DDX19B	GOSR1	WIPF1
GIT2	hsa-miR-32-5p	DDX21	STX3	WIPF2
NEFH	hsa-miR-32-5p	DDX3X	STX12	WRN
ZEB2	hsa-miR-32-5p	DDX3Y	STX6	WWP1
DPP10	hsa-miR-32-5p	DDX42	VAMP8	WWTR1
MTF1	hsa-miR-32-5p	DDX5	GOSR2	XIAP
EPG5	hsa-miR-32-5p	DDX52	GOT2	XPO1
RSBN1	hsa-miR-32-5p	DDX6	NUP133	XPOT
SPRYD4	hsa-miR-32-5p	DEDD	GPN1	XYLT1
AGO3	hsa-miR-32-5p	DEK	POLR1C	YAP1
UBXN4	hsa-miR-32-5p	DENND2C	RPRD1B	YES1
TBL1XR1	hsa-miR-32-5p	DENND4A	GPR161	YOD1
LATS2	hsa-miR-32-5p	DENND4B	PRKAR1A	YWHAB
LRCH1	hsa-miR-32-5p	DENND4C	INSR	YWHAG
TTC9	hsa-miR-32-5p	DENND5A	IRS1	YWHAH
HCN2	hsa-miR-32-5p	DENND5B	LRRK1	YWHAQ
TAGAP	hsa-miR-32-5p	DENND6A	GRIN2B	YWHAZ
GRHL1	hsa-miR-32-5p	DENR	GSE1	YY1
CLDN11	hsa-miR-32-5p	DEPDC1	HMG20A	ZFYVE9
TEAD1	hsa-miR-32-5p	DEPDC1B	NIN	ZNF827
MAP1B	hsa-miR-32-5p	DEPTOR	TAB2	ZNRF1
ITGA6	hsa-miR-32-5p	DERL1	GSKIP	ZNRF3
ESRP1	hsa-miR-32-5p	DERL2	GTF2A1	ZRANB1
APPL1	hsa-miR-32-5p	DESI1	SNAPC1
TWF1	hsa-miR-32-5p	DESI2	TAF4
PAX3	hsa-miR-32-5p	DET1	GTF2H1
FZD10	hsa-miR-32-5p	DFFB	GTF2E1
MYO5A	hsa-miR-32-5p	DGCR2	GTF2B
PIAS4	hsa-miR-32-5p	DGCR8	SETD7
COL27A1	hsa-miR-32-5p	DGKE	SPIN1
RGL1	hsa-miR-32-5p	DGKH	HAUS5
IQGAP2	hsa-miR-32-5p	DHCR24	HAUS8
SNN	hsa-miR-32-5p	DHDDS	HDAC4
TEF	hsa-miR-32-5p	DHX15	MEF2D
CPEB2	hsa-miR-32-5p	DHX33	MEF2C
UBE2Z	hsa-miR-32-5p	DHX40	HDAC7
ARMC1	hsa-miR-32-5p	DHX57	HDDC3
GLCE	hsa-miR-32-5p	DIAPH1	HEG1
ST6GAL2	hsa-miR-32-5p	DIAPH3	RAP1B
GFPT2	hsa-miR-32-5p	DICER1	KRIT1
UBE2W	hsa-miR-32-5p	DIDO1	MAPK6
NKX2-3	hsa-miR-32-5p	DIP2A	NEURL4
ADAM19	hsa-miR-32-5p	DIP2B	RNF8
PDZD2	hsa-miR-32-5p	DIP2C	HEY1
TEX2	hsa-miR-32-5p	DIRAS2	RBPJ
SSBP2	hsa-miR-32-5p	DIXDC1	HEY2
ITGA8	hsa-miR-32-5p	DKK1	HGF
PCDH7	hsa-miR-32-5p	DKK3	HIF1AN
TMF1	hsa-miR-32-5p	DLAT	PPP1R13B
IDH1	hsa-miR-32-5p	DLC1	INVS
TECPR2	hsa-miR-32-5p	DLG1	PPP1R13L
PAX9	hsa-miR-32-5p	DLG2	TP53BP2
MIA3	hsa-miR-32-5p	DLG3	TNKS2
CACNA1I	hsa-miR-32-5p	DLG5	RCOR1
PITPNA	hsa-miR-32-5p	DLGAP1	PHF14
MEF2D	hsa-miR-32-5p	DLGAP4	PHF21A
STRN3	hsa-miR-32-5p	DLST	HNRNPD
WWP2	hsa-miR-32-5p	DLX1	HNRNPF
ROBO2	hsa-miR-32-5p	DMD	PTBP1
ANO8	hsa-miR-32-5p	DMPK	HNRNPK
GLYR1	hsa-miR-32-5p	DMRT3	KHDRBS3
PCOLCE2	hsa-miR-32-5p	DMRTA2	QKI
SOSTDC1	hsa-miR-32-5p	DMTF1	KPNA2
ITGA5	hsa-miR-32-5p	DMTN	SYNCRIP
ARRDC3	hsa-miR-32-5p	DMWD	HOXA5
FAM20C	hsa-miR-32-5p	DMXL1	HOXB4
PIK3R3	hsa-miR-32-5p	DMXL2	HOXB6
EOMES	hsa-miR-32-5p	DNA2	HOXA7
SOX11	hsa-miR-32-5p	DNAJA1	HOXB7
CNEP1R1	hsa-miR-32-5p	DNAJA2	HOXA9
SGPP1	hsa-miR-32-5p	DNAJA4	PBX1
MOAP1	hsa-miR-32-5p	DNAJB1	STK11
NPC1	hsa-miR-32-5p	DNAJB12	RAF1
DYRK2	hsa-miR-32-5p	DNAJB14	SUGT1
ADRB1	hsa-miR-32-5p	DNAJB4	HSPA4L
FHL2	hsa-miR-32-5p	DNAJB5	SQSTM1
PHLPP2	hsa-miR-32-5p	DNAJB9	HYOU1
ZDHHC5	hsa-miR-32-5p	DNAJC1	HSPE1-MOB4
PTGER4	hsa-miR-32-5p	DNAJC13	HSPG2
PALLD	hsa-miR-32-5p	DNAJC14	NID1
DAAM1	hsa-miR-32-5p	DNAJC16	UBE2K
SNAPC1	hsa-miR-32-5p	DNAJC18	OPTN
ATXN3	hsa-miR-32-5p	DNAJC21	IGF2
DUSP5	hsa-miR-32-5p	DNAJC27	IER5
TOB1	hsa-miR-32-5p	DNAJC3	IGF1
PPP1R37	hsa-miR-32-5p	DNAJC30	IGFBP5
OSBPL5	hsa-miR-32-5p	DNAJC5	IGF2BP1
TOB2	hsa-miR-32-5p	DNAL1	IGF2BP3
ADCY3	hsa-miR-32-5p	DNER	PAPPA
ANKRD44	hsa-miR-32-5p	DNMT1	IL6R
PIK3CB	hsa-miR-32-5p	DNMT3A	IL6ST
PTPRD	hsa-miR-32-5p	DNMT3B	OSM
DENND4B	hsa-miR-32-5p	DOCK1	LIF
SOX4	hsa-miR-32-5p	DOCK10	JAK1
PRKAR2B	hsa-miR-32-5p	DOCK3	INO80D
SH3PXD2A	hsa-miR-32-5p	DOCK4	NFRKB
PCMTD1	hsa-miR-32-5p	DOCK5	IRS2
CIC	hsa-miR-32-5p	DOCK6	INTS2
FNBP4	hsa-miR-32-5p	DOCK7	INTS6
KAT2B	hsa-miR-32-5p	DOCK9	INTS7
PTPRJ	hsa-miR-32-5p	DOK4	PPP1CB
PNISR	hsa-miR-32-5p	DOK5	IPO13
SLC25A36	hsa-miR-32-5p	DOK6	IPO7
ATRX	hsa-miR-32-5p	DOLPP1	KPNB1
MTMR9	hsa-miR-32-5p	DPF2	IPO8
RNF141	hsa-miR-32-5p	DPH2	IRF2
RANBP9	hsa-miR-32-5p	DPH3	IRF2BPL
PDZD8	hsa-miR-32-5p	DPP10	IRF2BP2
EVI5	hsa-miR-32-5p	DPP3	VGLL4
PTPRK	hsa-miR-32-5p	DPP8	ISL1
UBASH3B	hsa-miR-32-5p	DPY19L1	SSBP3
GATA2	hsa-miR-32-5p	DPY19L3	SSBP2
KBTBD8	hsa-miR-32-5p	DPY19L4	LDB1
FMN2	hsa-miR-32-5p	DPY30	RNF11
SERTAD3	hsa-miR-32-5p	DPYSL2	NDFIP1
LMBR1L	hsa-miR-32-5p	DPYSL5	SMAD7
SLC24A3	hsa-miR-32-5p	DR1	TXNIP
SLC7A11	hsa-miR-32-5p	DRAM1	ITGA4
KLHL15	hsa-miR-32-5p	DRAM2	ITGA6
GOLGA4	hsa-miR-32-5p	DRD1	LAMC1
BSDC1	hsa-miR-32-5p	DSC2	ITGB8
PPP1R12C	hsa-miR-32-5p	DSC3	JAG1
PLEKHB2	hsa-miR-32-5p	DSCAML1	MBTD1
RNF180	hsa-miR-32-5p	DSE	NR2C2
PKDCC	hsa-miR-32-5p	DSEL	KANK1
SEMA3A	hsa-miR-32-5p	DSG2	KIF21A
ARF1	hsa-miR-32-5p	DST	KANK2
SLC9A7	hsa-miR-32-5p	DSTYK	KANSL1
CCNC	hsa-miR-32-5p	DTL	PHF20
CXCL5	hsa-miR-32-5p	DTNA	KANSL3
DUS2	hsa-miR-32-5p	DTNBP1	KATNAL1
COL19A1	hsa-miR-32-5p	DTX2	KATNBL1
PDE10A	hsa-miR-32-5p	DTX4	KCTD15
KLHDC10	hsa-miR-32-5p	DUS1L	TARDBP
BCAT2	hsa-miR-32-5p	DUS2	RNPS1
SLC25A16	hsa-miR-32-5p	DUSP1	KDM5A
TGIF1	hsa-miR-32-5p	DUSP10	KDR
PPP1R12A	hsa-miR-32-5p	DUSP14	NRP1
RPL15	hsa-miR-32-5p	DUSP16	NFE2L1
TULP4	hsa-miR-32-5p	DUSP2	KIAA1522
SPTBN4	hsa-miR-32-5p	DUSP22	KIF3A
DUSP10	hsa-miR-32-5p	DUSP3	KIF3B
PAXBP1	hsa-miR-32-5p	DUSP5	KIF5A
RGS3	hsa-miR-32-5p	DUSP6	KLC2
RIMS2	hsa-miR-32-5p	DUSP7	KIF5C
PITPNM2	hsa-miR-32-5p	DUSP8	KITLG
JOSD1	hsa-miR-32-5p	DUT	KLHL14
RNF44	hsa-miR-32-5p	DVL1	KLHL28
SLC38A2	hsa-miR-32-5p	DVL3	PSIP1
STYX	hsa-miR-32-5p	DYNC1I1	PRKAA1
YIPF4	hsa-miR-32-5p	DYNC1LI2	PRKAB2
HERPUD2	hsa-miR-32-5p	DYNLL1	KPNA1
SNAP91	hsa-miR-32-5p	DYNLL2	KPNA6
PEAK1	hsa-miR-32-5p	DYRK1A	NUP153
NSMAF	hsa-miR-32-5p	DYRK1B	KPNA3
FAM135A	hsa-miR-32-5p	DYRK2	KPNA4
PCGF3	hsa-miR-32-5p	DZIP1	RANBP3
TNPO1	hsa-miR-32-5p	E2F1	RANBP2
HNF1B	hsa-miR-32-5p	E2F2	POM121C
RAD21	hsa-miR-32-5p	E2F3	NUP98
DSC2	hsa-miR-32-5p	E2F5	KREMEN1
SH3D19	hsa-miR-32-5p	E2F6	LRP6
PHTF2	hsa-miR-32-5p	E2F7	KRI1
GPR158	hsa-miR-32-5p	EAF1	POP4
RORA	hsa-miR-32-5p	EBF1	KSR1
RNF4	hsa-miR-32-5p	ECE1	MAP2K1
CBFA2T3	hsa-miR-32-5p	EDA	LARP1
FRY	hsa-miR-32-5p	EDA2R	LARP1B
TACC2	hsa-miR-32-5p	EDC3	LARP4
MFHAS1	hsa-miR-32-5p	EDEM1	LARP4B
DDX3X	hsa-miR-32-5p	EDEM3	STK4
FAM126B	hsa-miR-32-5p	EDF1	STK3
NF2	hsa-miR-32-5p	EDIL3	MOB1B
RPS6KA4	hsa-miR-32-5p	EDN1	MOB1A
RBM47	hsa-miR-32-5p	EEA1	LCP1
REXO1	hsa-miR-32-5p	EEF2	PLS3
GATA6	hsa-miR-32-5p	EEF2K	LMO2
SLC32A1	hsa-miR-32-5p	EFCAB14	LMO4
COL1A2	hsa-miR-32-5p	EFEMP1	LHX6
LYST	hsa-miR-32-5p	EFHD2	LMO3
RAB14	hsa-miR-32-5p	EFNA1	LDLR
ZNF385D	hsa-miR-32-5p	EFNA5	MYLIP
BAZ2B	hsa-miR-32-5p	EFNB2	LEF1
ACOX1	hsa-miR-32-5p	EFNB3	NLK
TMEM255A	hsa-miR-32-5p	EFR3A	LIMS1
COL5A1	hsa-miR-32-5p	EFR3B	PARVA
OTUD3	hsa-miR-32-5p	EFS	LIN54
GPR137C	hsa-miR-32-5p	EGFR	MYBL1
WASL	hsa-miR-32-5p	EGLN1	LITAF
MAPK8	hsa-miR-32-5p	EGLN2	LLGL1
MMD	hsa-miR-32-5p	EGLN3	PRKCI
SLC4A8	hsa-miR-32-5p	EGR3	LMAN1
IBTK	hsa-miR-32-5p	EHD1	MCFD2
RAB8B	hsa-miR-32-5p	EI24	LPIN1
FXR1	hsa-miR-32-5p	EIF1	LPIN3
ZNF827	hsa-miR-32-5p	EIF1AD	LRIG2
TRIO	hsa-miR-32-5p	EIF2A	LRIG3
INSIG1	hsa-miR-32-5p	EIF2B1	LRRC8A
NFYB	hsa-miR-32-5p	EIF2S1	LRRC8C
ZFHX4	hsa-miR-32-5p	EIF2S2	MAB21L1
GOLGA1	hsa-miR-32-5p	EIF3A	MEIS1
FAM160A2	hsa-miR-32-5p	EIF3J	PBX3
ZC2HC1A	hsa-miR-32-5p	EIF4A2	PBX2
CTTNBP2	hsa-miR-32-5p	EIF4B	MEIS2
PSMD14	hsa-miR-32-5p	EIF4E	MACF1
CPEB4	hsa-miR-32-5p	EIF4EBP2	MAF1
RFX1	hsa-miR-32-5p	EIF4G2	POLR3E
SOCS6	hsa-miR-32-5p	EIF4H	POLR3F
DNAJB12	hsa-miR-32-5p	EIF5	MAGT1
ELOVL4	hsa-miR-32-5p	EIF5A2	MLEC
STX17	hsa-miR-32-5p	EIF5B	STT3B
ABHD13	hsa-miR-32-5p	ELAVL1	RPN1
VPS4B	hsa-miR-32-5p	ELAVL2	STT3A
CASD1	hsa-miR-32-5p	ELAVL4	RRP1B
CELF2	hsa-miR-32-5p	ELF2	MAML1
AIDA	hsa-miR-32-5p	ELF4	MAP1B
SBNO1	hsa-miR-32-5p	ELK3	MAP1LC3B
HIPK1	hsa-miR-32-5p	ELK4	NBR1
MYCBP2	hsa-miR-32-5p	ELL	MAP2
SLC9A1	hsa-miR-32-5p	ELL2	MAP3K1
DMXL1	hsa-miR-32-5p	ELMO1	MAP2K3
CNIH1	hsa-miR-32-5p	ELMO2	MAP3K4
ARHGEF17	hsa-miR-32-5p	ELMOD1	MAP2K4
ZNF287	hsa-miR-32-5p	ELMOD2	UBE2N
CHCHD10	hsa-miR-32-5p	ELMSAN1	TAB3
GRIA1	hsa-miR-32-5p	ELOVL4	MAPKAPK2
ASPN	hsa-miR-32-5p	ELOVL5	MKNK2
TPCN1	hsa-miR-32-5p	ELOVL6	RPS6KA3
FKBP1A	hsa-miR-32-5p	EMB	RPS6KA2
PLEKHG3	hsa-miR-32-5p	EMC2	PEA15
LRRC1	hsa-miR-32-5p	EMC4	MKNK1
KLHL11	hsa-miR-32-5p	EMC7	MAPK4
DSTYK	hsa-miR-32-5p	EMILIN2	MAPKAPK5
PRSS12	hsa-miR-32-5p	EML4	NFATC3
IRS2	hsa-miR-32-5p	EML6	MAPRE3
PIK3AP1	hsa-miR-32-5p	EN2	MAPRE2
ATP7A	hsa-miR-32-5p	ENAH	MTUS2
PRRC2B	hsa-miR-32-5p	ENDOD1	MAT2A
DDX3Y	hsa-miR-32-5p	ENPEP	MAT2B
PIP5K1C	hsa-miR-32-5p	ENPP2	MCC
EPC2	hsa-miR-32-5p	ENPP4	MCMBP
TBC1D12	hsa-miR-32-5p	ENPP5	THRA
FCHO2	hsa-miR-32-5p	ENTPD4	OTUD3
LIN54	hsa-miR-32-5p	ENTPD6	RARB
DOCK5	hsa-miR-32-5p	ENTPD7	MGLL
ZNF532	hsa-miR-32-5p	ENY2	MID1
USP45	hsa-miR-32-5p	EOGT	MID2
BMPR2	hsa-miR-32-5p	EOMES	MLLT10
FOXN3	hsa-miR-32-5p	EP300	MLLT6
SFXN1	hsa-miR-32-5p	EP400	MLX
XYLT2	hsa-miR-32-5p	EPAS1	MLXIP
PLXDC2	hsa-miR-32-5p	EPB41	STK38
CSMD3	hsa-miR-32-5p	EPB41L1	STK38L
ARPC2	hsa-miR-32-5p	EPB41L3	SLMAP
ANKIB1	hsa-miR-32-5p	EPB41L4B	MRFAP1
PER2	hsa-miR-32-5p	EPC1	MOSPD2
NOTCH1	hsa-miR-32-5p	EPC2	OSBPL1A
ASPH	hsa-miR-32-5p	EPG5	MRAS
ATP6V1B2	hsa-miR-32-5p	EPHA1	ZNF423
CD2AP	hsa-miR-32-5p	EPHA2	MTMR6
FMR1	hsa-miR-32-5p	EPHA3	MTMR9
KLF2	hsa-miR-32-5p	EPHA4	MYH9
GOLGA8A	hsa-miR-32-5p	EPHA5	MYL12A
ARRDC4	hsa-miR-32-5p	EPHA7	MYO1E
BSN	hsa-miR-32-5p	EPHB4	OSTF1
LUZP1	hsa-miR-32-5p	EPM2AIP1	TAX1BP1
AFF3	hsa-miR-32-5p	EPN1	NME7
DTX2	hsa-miR-32-5p	EPN2	NAA15
SETD5	hsa-miR-32-5p	EPS15	NAA50
FBXO28	hsa-miR-32-5p	EPS8	NAA20
RBPMS2	hsa-miR-32-5p	ERBB3	NAA25
RNF11	hsa-miR-32-5p	ERBB4	NAPG
GOLGA7	hsa-miR-32-5p	ERC1	STXBP6
NEDD4L	hsa-miR-32-5p	ERC2	VTI1B
MCOLN2	hsa-miR-32-5p	ERCC4	NSF
ELK4	hsa-miR-32-5p	ERCC6	PIK3AP1
FOSL2	hsa-miR-32-5p	EREG	PPARD
TSC1	hsa-miR-32-5p	ERF	NR3C2
MYLIP	hsa-miR-32-5p	ERG	THRB
PAPOLA	hsa-miR-32-5p	ERGIC1	PPARA
VWA5B2	hsa-miR-32-5p	ERGIC2	NR5A2
MYH9	hsa-miR-32-5p	ERH	SKI
NUFIP2	hsa-miR-32-5p	ERI1	NR1D2
SERTAD2	hsa-miR-32-5p	ERI2	TBL1X
NIPBL	hsa-miR-32-5p	ERLIN1	TBL1XR1
ZNF804A	hsa-miR-32-5p	ERLIN2	PAFAH1B1
AFF1	hsa-miR-32-5p	ERP29	NDFIP2
PHF3	hsa-miR-32-5p	ERP44	NDRG1
OXSR1	hsa-miR-32-5p	ERRFI1	NDRG2
DSCAML1	hsa-miR-32-5p	ESPL1	SMURF2
PIK3CA	hsa-miR-32-5p	ESR1	PMEPA1
CCNE2	hsa-miR-32-5p	ESRP1	PTEN
ITM2B	hsa-miR-32-5p	ESRRA	NEK6
KIF5B	hsa-miR-32-5p	ESRRG	NEK9
POLK	hsa-miR-32-5p	ESYT1	NEK7
PPARGC1B	hsa-miR-32-5p	ETF1	NTN1
REV3L	hsa-miR-32-5p	ETFA	NFIA
GALNT7	hsa-miR-32-5p	ETNK1	NFIB
ROBO1	hsa-miR-32-5p	ETNK2	NFIC
ATP2B4	hsa-miR-32-5p	ETS1	NFIX
SPOCK2	hsa-miR-32-5p	ETS2	NFYB
CEP41	hsa-miR-32-5p	ETV1	NME1
HECW1	hsa-miR-32-5p	ETV3	NME4
TRAK2	hsa-miR-32-5p	ETV5	NRARP
CHST1	hsa-miR-32-5p	ETV6	VCPIP1
KLF6	hsa-miR-32-5p	EVI2A	YOD1
PDS5B	hsa-miR-32-5p	EVI5	UBE4A
AZIN1	hsa-miR-32-5p	EXO1	UBE4B
PRKCE	hsa-miR-32-5p	EXOC2	POU2F1
FNDC3B	hsa-miR-32-5p	EXOC5	PLXNA1
GATAD2B	hsa-miR-32-5p	EXOC6B	PLXNA4
EFR3B	hsa-miR-32-5p	EXOC8	PLXNA2
ANGPTL2	hsa-miR-32-5p	EXPH5	NUCKS1
PIP4K2C	hsa-miR-32-5p	EXT1	PHAX
SIM2	hsa-miR-32-5p	EXTL3	NUP210
IKZF2	hsa-miR-32-5p	EYA1	NUP35
CXXC4	hsa-miR-32-5p	EYA3	NUP43
SIK1	hsa-miR-32-5p	EYA4	SEH1L
ASB7	hsa-miR-32-5p	EZH1	TBK1
CHMP7	hsa-miR-32-5p	EZH2	OSBPL10
DBT	hsa-miR-32-5p	EZR	OSBPL11
QSER1	hsa-miR-32-5p	F13A1	VAPB
LPP	hsa-miR-32-5p	F2R	OSBPL9
TTC28	hsa-miR-32-5p	F3	PAIP2B
KCNA1	hsa-miR-32-5p	FA2H	PAIP1
LDLRAD4	hsa-miR-32-5p	FADD	PAN2
E2F3	hsa-miR-32-5p	FAF2	PAN3
DNAJC30	hsa-miR-32-5p	FAM102A	PAIP2
STRN	hsa-miR-32-5p	FAM102B	PAFAH1B2
SYT1	hsa-miR-32-5p	FAM104A	UBR5
NECAP1	hsa-miR-32-5p	FAM107B	PTPN21
GDF11	hsa-miR-32-5p	FAM110C	PKNOX1
EPS8	hsa-miR-32-5p	FAM117A	PKNOX2
CDC42	hsa-miR-32-5p	FAM117B	PCDHA10
AFF4	hsa-miR-32-5p	FAM118A	PCDHA11
DDIT4	hsa-miR-32-5p	FAM118B	PCDHA7
NUP43	hsa-miR-32-5p	FAM122A	PCDHA6
CEP350	hsa-miR-32-5p	FAM122B	PCDHA9
SOCS5	hsa-miR-32-5p	FAM126B	PCDHA3
SLC12A2	hsa-miR-32-5p	FAM129A	PCDHA4
RABGAP1L	hsa-miR-32-5p	FAM129B	PDCD6
SKI	hsa-miR-32-5p	FAM135A	SH3GL1
ADAM23	hsa-miR-32-5p	FAM135B	PDGFB
SLC30A7	hsa-miR-32-5p	FAM136A	PDHA1
ATP2A2	hsa-miR-32-5p	FAM13A	PDHX
DCX	hsa-miR-32-5p	FAM13B	PDK1
SMURF1	hsa-miR-32-5p	FAM13C	PDK3
GRAMD1B	hsa-miR-32-5p	FAM155B	PDK4
PDXDC1	hsa-miR-32-5p	FAM160A1	PDPK1
ELOVL6	hsa-miR-32-5p	FAM160A2	RPS6KB1
RBFOX2	hsa-miR-32-5p	FAM160B1	PKN2
EXOC5	hsa-miR-32-5p	FAM167A	PDS5A
PLEKHM1	hsa-miR-32-5p	FAM168A	STAG2
PGAM1	hsa-miR-32-5p	FAM168B	RAD21
SLC6A1	hsa-miR-32-5p	FAM171A1	PDS5B
CHD9	hsa-miR-32-5p	FAM172A	SMC1A
CHST7	hsa-miR-32-5p	FAM189B	STAG1
FRYL	hsa-miR-32-5p	FAM199X	PEX11B
AIFM1	hsa-miR-32-5p	FAM20C	PEX13
GOLGA8J	hsa-miR-32-5p	FAM210A	PEX5
SCRG1	hsa-miR-32-5p	FAM214A	PFKFB2
CCSER2	hsa-miR-32-5p	FAM214B	PFKFB3
CHSY3	hsa-miR-32-5p	FAM216A	PFKM
ADM	hsa-miR-32-5p	FAM217B	PFKP
C2CD4C	hsa-miR-32-5p	FAM219B	PRPF4B
CUL3	hsa-miR-32-5p	FAM3C	PHLPP1
HAND1	hsa-miR-32-5p	FAM43A	SNX27
SEL1L3	hsa-miR-32-5p	FAM45A	WDR20
AXL	hsa-miR-32-5p	FAM49B	USP46
RAP1B	hsa-miR-32-5p	FAM53C	USP12
RUNX1T1	hsa-miR-32-5p	FAM78A	PHLPP2
DPY30	hsa-miR-32-5p	FAM81A	PICALM
FRMPD3	hsa-miR-32-5p	FAM83B	PIK3C2A
DKK3	hsa-miR-32-5p	FAM8A1	PIP4K2A
NFIB	hsa-miR-32-5p	FAM91A1	PIP4K2B
NETO1	hsa-miR-32-5p	FAM98A	PIP5K1A
RASSF3	hsa-miR-32-5p	FAM98B	PIP5K1C
TMEM184B	hsa-miR-32-5p	FANCA	PKD1
KCNK10	hsa-miR-32-5p	FANCF	PKD2
GOLGA8B	hsa-miR-32-5p	FAR1	UBXN2A
NOVA1	hsa-miR-32-5p	FARP1	RRN3
TMEM87A	hsa-miR-32-5p	FASLG	TWISTNB
PEX5L	hsa-miR-32-5p	FASN	POLR3D
QKI	hsa-miR-32-5p	FASTK	POLR3G
GAP43	hsa-miR-32-5p	FAT1	RPRD1A
NFIC	hsa-miR-32-5p	FAT2	POU2F2
STK39	hsa-miR-32-5p	FAT3	PPFIA1
SMAD7	hsa-miR-32-5p	FAT4	PPP2R5D
FAM214A	hsa-miR-32-5p	FAXC	PPP1R7
SFMBT2	hsa-miR-32-5p	FBN1	PPP1R12C
SETD7	hsa-miR-32-5p	FBN2	PPP1R16B
ATXN1L	hsa-miR-32-5p	FBRS	PPP1R11
TMCC1	hsa-miR-32-5p	FBXL16	PPP1R12B
NEO1	hsa-miR-32-5p	FBXL17	PPP1R18
SLC4A10	hsa-miR-32-5p	FBXL18	PPP1R2
DNAJC27	hsa-miR-32-5p	FBXL19	PPP1R12A
CNTN4	hsa-miR-32-5p	FBXL2	RASSF8
STARD13	hsa-miR-32-5p	FBXL20	PPP2R5A
SLC45A4	hsa-miR-32-5p	FBXL3	PPP2R5E
VPS54	hsa-miR-32-5p	FBXL5	PPP2R5C
NLK	hsa-miR-32-5p	FBXO10	PPP2R3C
PANK3	hsa-miR-32-5p	FBXO11	PPP4R1
WWC1	hsa-miR-32-5p	FBXO21	PPP3CB
NFIA	hsa-miR-32-5p	FBXO22	PPP6R3
KCNN3	hsa-miR-32-5p	FBXO28	PRKAG2
ZBTB20	hsa-miR-32-5p	FBXO30	PRKAG1
ANKRD13C	hsa-miR-32-5p	FBXO31	PRKAA2
RFX7	hsa-miR-32-5p	FBXO32	PRKX
ATXN7	hsa-miR-32-5p	FBXO33	PRPS1
RRN3	hsa-miR-32-5p	FBXO34	PRPS2
MAFK	hsa-miR-32-5p	FBXO41	PSMD7
ATP8B1	hsa-miR-32-5p	FBXO42	PSMD11
RNF157	hsa-miR-32-5p	FBXO45	PSME3
DOK5	hsa-miR-32-5p	FBXO48	PSMF1
NRF1	hsa-miR-32-5p	FBXO9	PSME1
ZNF512B	hsa-miR-32-5p	FBXW11	PSME4
PAIP1	hsa-miR-32-5p	FBXW2	PSMD14
EIF4G2	hsa-miR-32-5p	FBXW7	UBE3C
LRRC4	hsa-miR-32-5p	FCF1	RAD23B
KCNC4	hsa-miR-32-5p	FCHO2	UBQLN1
BCL9	hsa-miR-32-5p	FDX1	PSTPIP2
AGGF1	hsa-miR-32-5p	FEM1B	USP13
DUSP1	hsa-miR-32-5p	FEM1C	PTGS2
TMEM50B	hsa-miR-32-5p	FERMT2	RAPGEF6
AHCYL1	hsa-miR-32-5p	FEZ2	PTPN14
FOXP1	hsa-miR-32-5p	FEZF1	WWC1
HERC2	hsa-miR-32-5p	FGD1	PTPRD
FARP1	hsa-miR-32-5p	FGD4	SLITRK2
GAS2L3	hsa-miR-32-5p	FGD6	SLITRK1
NFATC2IP	hsa-miR-32-5p	FGF1	RBFOX2
ZFHX3	hsa-miR-32-5p	FGF11	RABIF
MYO18A	hsa-miR-32-5p	FGF14	RAB11FIP5
NFIX	hsa-miR-32-5p	FGF18	RAB11FIP4
CDKN1C	hsa-miR-32-5p	FGF2	SH3BP5
TRAF3	hsa-miR-32-5p	FGF5	RAB11FIP2
GIGYF2	hsa-miR-32-5p	FGF7	RAB11FIP1
CSMD1	hsa-miR-32-5p	FGF9	RAB3IP
SLC9A2	hsa-miR-32-5p	FGFR1	TRAPPC8
DAB2IP	hsa-miR-32-5p	FGFR2	TBC1D20
RPS6KB1	hsa-miR-32-5p	FHDC1	RAB21
DCP1A	hsa-miR-32-5p	FHL1	RABGEF1
USF2	hsa-miR-32-5p	FHL2	RAB27A
UVRAG	hsa-miR-32-5p	FHL3	SYTL4
MARK1	hsa-miR-32-5p	FHOD1	RAB27B
ZDHHC21	hsa-miR-32-5p	FHOD3	RAB35
CDC42BPA	hsa-miR-32-5p	FIGN	RUSC2
HNRNPU	hsa-miR-32-5p	FJX1	TIAM1
FAM117B	hsa-miR-32-5p	FKBP1A	TRIO
TRIM33	hsa-miR-32-5p	FKBP5	USP25
ADO	hsa-miR-32-5p	FKBP7	RHEB
N4BP2	hsa-miR-32-5p	FKRP	RAP1A
LMO2	hsa-miR-32-5p	FLI1	RALGDS
FAM110C	hsa-miR-32-5p	FLNB	RANBP6
PITPNC1	hsa-miR-32-5p	FLOT1	TNPO3
SATB2	hsa-miR-32-5p	FLOT2	XPOT
EIF5B	hsa-miR-32-5p	FLRT2	RAPGEF4
ERC2	hsa-miR-32-5p	FLRT3	RASSF1
CCT6A	hsa-miR-32-5p	FLT1	RASSF5
SNAI1	hsa-miR-32-5p	FLT3	RASSF2
WDFY3	hsa-miR-32-5p	FLVCR1	RASSF3
ZBTB18	hsa-miR-32-5p	FMN1	RBBP8
DCLK2	hsa-miR-32-5p	FMN2	SALL4
LRP1B	hsa-miR-32-5p	FMNL2	ZNF827
XRN1	hsa-miR-32-5p	FMNL3	SUDS3
KIF3B	hsa-miR-32-5p	FMR1	RBPMS2
MGLL	hsa-miR-32-5p	FN1	U2SURP
TMEM143	hsa-miR-32-5p	FNBP1L	SPEN
MTDH	hsa-miR-32-5p	FNBP4	ZNF217
SRPK2	hsa-miR-32-5p	FNDC3A	REEP1
AURKA	hsa-miR-32-5p	FNDC3B	REEP4
IPO5	hsa-miR-32-5p	FNIP1	REL
ZNF469	hsa-miR-32-5p	FNIP2	SETD6
ATL3	hsa-miR-32-5p	FNTA	RELN
CREB3L2	hsa-miR-32-5p	FOPNL	VLDLR
MTHFD2	hsa-miR-32-5p	FOS	REV1
FHL3	hsa-miR-32-5p	FOSL1	REV3L
PPP1R9A	hsa-miR-32-5p	FOSL2	TSC1
TAF1	hsa-miR-32-5p	FOXA1	RTKN
FOXG1	hsa-miR-32-5p	FOXC1	SMURF1
GPATCH8	hsa-miR-32-5p	FOXF1	ROCK1
GAA	hsa-miR-32-5p	FOXF2	RIMS2
ARFGEF2	hsa-miR-32-5p	FOXG1	UNC13C
CXXC5	hsa-miR-32-5p	FOXJ2	UNC13B
NCOA3	hsa-miR-32-5p	FOXJ3	RLIM
SYNDIG1	hsa-miR-32-5p	FOXK1	UBE2E2
MMP16	hsa-miR-32-5p	FOXK2	RMDN3
FBN2	hsa-miR-32-5p	FOXL2	RND3
DESI1	hsa-miR-32-5p	FOXM1	RNF114
ING2	hsa-miR-32-5p	FOXN2	RNF13
NAA50	hsa-miR-32-5p	FOXN3	RNF138
CPLX1	hsa-miR-32-5p	FOXO1	RNF165
SAR1B	hsa-miR-32-5p	FOXO3	RNF168
MBNL3	hsa-miR-32-5p	FOXP1	SCML2
SLC39A6	hsa-miR-32-5p	FOXP2	RNF20
GRK5	hsa-miR-32-5p	FOXP4	UBE2B
TENM1	hsa-miR-32-5p	FOXQ1	RNF216
KRT1	hsa-miR-32-5p	FOXRED2	RNF38
NOL7	hsa-miR-32-5p	FRAS1	RNF4
FAR1	hsa-miR-32-5p	FRAT2	UPF2
RYR3	hsa-miR-32-5p	FREM2	SAP18
TRHDE	hsa-miR-32-5p	FRMD4A	ROBO1
BRMS1L	hsa-miR-32-5p	FRMD4B	USP33
KCNJ3	hsa-miR-32-5p	FRMD5	SLIT2
FSTL1	hsa-miR-32-5p	FRMD6	ROCK2
TRIP12	hsa-miR-32-5p	FRMPD3	WRN
SESTD1	hsa-miR-32-5p	FRS2	SRP9
SSBP3	hsa-miR-32-5p	FRY	SECISBP2
PRDM15	hsa-miR-32-5p	FRYL	SRP72
HAS2	hsa-miR-32-5p	FRZB	ZNF622
TNRC6B	hsa-miR-32-5p	FSCN1	SSR1
TRAM2	hsa-miR-32-5p	FSD1	SSR3
PHLDA1	hsa-miR-32-5p	FSD1L	RRAGA
SMAD6	hsa-miR-32-5p	FSTL1	RRAGD
SORL1	hsa-miR-32-5p	FSTL5	RRAGC
JARID2	hsa-miR-32-5p	FUBP1	SLC38A9
ARFGEF1	hsa-miR-32-5p	FUBP3	RSPO2
KALRN	hsa-miR-32-5p	FURIN	ZNRF3
RRBP1	hsa-miR-32-5p	FUS	SART3
FRS2	hsa-miR-32-5p	FUT4	USP15
PDS5A	hsa-miR-32-5p	FUT9	SCAF8
TOR1AIP2	hsa-miR-32-5p	FXR1	SETX
ARPP19	hsa-miR-32-5p	FXR2	SCN1A
ARHGAP5	hsa-miR-494-3p	FYCO1	SCN4B
PTEN	hsa-miR-494-3p	FYN	SCN2B
ROCK1	hsa-miR-494-3p	FYTTD1	SCN3A
STXBP6	hsa-miR-494-3p	FZD10	SDC1
PROS1	hsa-miR-494-3p	FZD3	XYLT1
BMPR2	hsa-miR-494-3p	FZD4	SDC2
PTPN12	hsa-miR-494-3p	FZD5	SDCBP
NUTF2	hsa-miR-494-3p	FZD6	SEC16A
DLGAP1	hsa-miR-494-3p	G2E3	SEC24D
ZBTB10	hsa-miR-494-3p	G3BP1	SEC23A
USP31	hsa-miR-494-3p	G3BP2	SEC24C
SYNCRIP	hsa-miR-494-3p	GAA	SEC24A
GULP1	hsa-miR-494-3p	GAB1	SEC62
RB1CC1	hsa-miR-494-3p	GAB2	STRADB
CYSTM1	hsa-miR-494-3p	GABARAPL1	STK39
TOR1AIP1	hsa-miR-494-3p	GABARAPL2	SEC63
SLC26A3	hsa-miR-494-3p	GABBR2	UBE2J1
DNAJA2	hsa-miR-494-3p	GABPA	SENP2
ZFX	hsa-miR-494-3p	GABPB1	SUMO3
CSRNP3	hsa-miR-494-3p	GABPB2	SYNJ1
CFTR	hsa-miR-494-3p	GABRA1	SIAH1
CLPTM1L	hsa-miR-494-3p	GABRA4	SIAH2
DSG2	hsa-miR-494-3p	GABRB1	SIK3
VASH2	hsa-miR-494-3p	GABRB2	SKIL
SAP18	hsa-miR-494-3p	GABRB3	SMAD6
G3BP1	hsa-miR-494-3p	GABRG2	ZFYVE9
DCP1B	hsa-miR-494-3p	GAD2	SMAD5
RAD23B	hsa-miR-494-3p	GADD45A	SMC2
JUND	hsa-miR-494-3p	GALC	SMC4
TACC2	hsa-miR-494-3p	GALE	SMC5
TBL1X	hsa-miR-494-3p	GALNT1	ZNF597
CNR1	hsa-miR-494-3p	GALNT10	SMG7
ZNF207	hsa-miR-494-3p	GALNT13	SNAP23
CKS1B	hsa-miR-494-3p	GALNT16	VAMP3
ELF2	hsa-miR-494-3p	GALNT18	STX2
CDK6	hsa-miR-494-3p	GALNT2	TRA2B
MEGF9	hsa-miR-494-3p	GALNT3	THRAP3
ZBTB20	hsa-miR-494-3p	GALNT4	SNX1
SMARCE1	hsa-miR-494-3p	GALNT7	VPS26B
CNBP	hsa-miR-494-3p	GAN	SNX6
FHOD3	hsa-miR-494-3p	GANAB	SNX2
TRIM44	hsa-miR-494-3p	GAP43	VPS26A
CPT1A	hsa-miR-494-3p	GAPVD1	SNX5
CAV2	hsa-miR-494-3p	GAS2L3	SNX3
UBE2K	hsa-miR-494-3p	GAS7	SNX30
YBX1	hsa-miR-494-3p	GATA2	SNX4
TSC22D1	hsa-miR-494-3p	GATA3	SNX9
NMNAT2	hsa-miR-494-3p	GATA6	SOX13
RAB5A	hsa-miR-494-3p	GATAD2A	SOX5
FOXJ3	hsa-miR-494-3p	GATAD2B	TOPORS
EIF5A2	hsa-miR-494-3p	GATC	YRDC
ASXL3	hsa-miR-494-3p	GATM	SPTLC1
SLIT2	hsa-miR-494-3p	GBF1	SPTLC2
CHD1	hsa-miR-494-3p	GCC2	SPTSSA
TRPS1	hsa-miR-494-3p	GCH1	WDFY3
CCND2	hsa-miR-494-3p	GCLM	SREK1
ENAH	hsa-miR-494-3p	GCNT4	SRSF10
BHLHE40	hsa-miR-494-3p	GDA	SRSF11
FGFR2	hsa-miR-494-3p	GDAP2	TOP1
EVI5	hsa-miR-494-3p	GDE1	SRSF7
SRSF7	hsa-miR-494-3p	GDF10	SRSF2
PRRG1	hsa-miR-494-3p	GDF11	STAM
YEATS2	hsa-miR-494-3p	GDI1	STAM2
RAB5B	hsa-miR-494-3p	GDI2	TRIB2
PPWD1	hsa-miR-494-3p	GDPD1	TRIB3
EIF1	hsa-miR-494-3p	GFPT1	STX10
RYBP	hsa-miR-494-3p	GFPT2	STX16
PFDN4	hsa-miR-494-3p	GGA1	VTI1A
UBQLN1	hsa-miR-494-3p	GGA2	STXBP5
DPYSL2	hsa-miR-494-3p	GGA3	STX17
FBXO34	hsa-miR-494-3p	GGCX	SYNE2
GNPNAT1	hsa-miR-494-3p	GHITM	TACC1
SFSWAP	hsa-miR-494-3p	GHR	TACC2
SRP9	hsa-miR-494-3p	GID4	TAF4B
BEND6	hsa-miR-494-3p	GIGYF1	TNFAIP3
HNRNPA3	hsa-miR-494-3p	GIGYF2	TBC1D14
TNRC6B	hsa-miR-532-3p	GIPC1	TBKBP1
TET3	hsa-miR-532-3p	GIT2	TDP2
HMGA2	hsa-miR-532-3p	GJA1	TEAD1
KPNA6	hsa-miR-532-3p	GJC1	TEAD3
CSF3	hsa-miR-532-3p	GLCCI1	TERF1
NPTN	hsa-miR-532-3p	GLCE	TGFB2
RAB9A	hsa-miR-532-3p	GLE1	TGFBR2
SRGAP3	hsa-miR-532-3p	GLI2	THOC5
HECTD1	hsa-miR-532-3p	GLI3	TLE3
ONECUT2	hsa-miR-9-3p	GLIPR2	TLE4
DCBLD2	hsa-miR-9-3p	GLIS2	TLN2
YOD1	hsa-miR-9-3p	GLIS3	TMED10
ITGB1	hsa-miR-9-3p	GLRA2	TMED7
SESN3	hsa-miR-9-3p	GLRX5	TMED5
WWTR1	hsa-miR-9-3p	GLS	TMED4
CYLD	hsa-miR-9-3p	GLS2	TMED9
KLLN	hsa-miR-9-3p	GLTP	TMEFF1
PRKAA2	hsa-miR-9-3p	GLUD1	ZDHHC5
KITLG	hsa-miR-9-3p	GLYR1	TMEM189-UBE2V1
ACTL6A	hsa-miR-9-3p	GMCL1	UBE2V1
NXT2	hsa-miR-9-3p	GMDS	TNFRSF11B
RBPJ	hsa-miR-9-3p	GMFB	TNFSF11
FIGN	hsa-miR-9-3p	GMNC	TPD52
SPOPL	hsa-miR-9-3p	GNA12	TPM3
ZC3H7B	hsa-miR-9-3p	GNA13	TPM4
BLCAP	hsa-miR-9-3p	GNAI1	TRIM37
TMEM64	hsa-miR-9-3p	GNAI3	TRIM2
STC1	hsa-miR-9-3p	GNAQ	TRIM3
ZNF281	hsa-miR-9-3p	GNAS	TRIM23
MSANTD4	hsa-miR-9-3p	GNB1	TRIP12
ACSL4	hsa-miR-9-3p	GNB4	UBR1
LRP6	hsa-miR-9-3p	GNB5	TSC22D1
PCMTD1	hsa-miR-9-3p	GNG12	TSC22D4
YIPF5	hsa-miR-9-3p	GNG5	TSC22D3
ZSWIM6	hsa-miR-9-3p	GNL1	TSC22D2
CFL2	hsa-miR-9-3p	GNPNAT1	VASH1
FSD1L	hsa-miR-9-3p	GNPTAB	TUBA4A
EMILIN2	hsa-miR-9-3p	GNS	VASH2
RAP2A	hsa-miR-9-3p	GOLGA1	TXLNA
PPM1A	hsa-miR-9-3p	GOLGA3	TXLNG
MYO10	hsa-miR-9-3p	GOLGA4	UBA3
FAM91A1	hsa-miR-9-3p	GOLGA7	UBA6
DMD	hsa-miR-9-3p	GOLGA8A	USP48
JAZF1	hsa-miR-9-3p	GOLGA8B	UBE2Z
TNKS2	hsa-miR-9-3p	GOLGA8J	UBAP1
AGFG1	hsa-miR-9-3p	GOLPH3	VPS37B
KIAA1217	hsa-miR-9-3p	GOLT1B	VPS37A
ACOT7	hsa-miR-9-3p	GOPC	USP28
HIPK3	hsa-miR-9-3p	GOSR1	USP5
E2F1	hsa-miR-9-3p	GOSR2	USP2
ZNF664	hsa-miR-9-3p	GOT1	UBE2R2
CPD	hsa-miR-9-3p	GOT2	ZRANB1
ARHGAP5	hsa-miR-9-3p	GPALPP1	UCHL3
STK24	hsa-miR-9-3p	GPAM	VPS36
ACVR2B	hsa-miR-9-3p	GPATCH2	ZNF451
NAA20	hsa-miR-9-3p	GPATCH3	ZNRF2
MTDH	hsa-miR-9-3p	GPATCH8	ZNRF1
SMARCC1	hsa-miR-9-3p	GPBP1	UBXN4
GNS	hsa-miR-9-3p	GPBP1L1	WIPI2
SOX4	hsa-miR-9-3p	GPC1	VAPA
BHLHE22	hsa-miR-9-3p	GPC3	WIPF2
ADIPOR1	hsa-miR-9-3p	GPC6	WIPF1
USP46	hsa-miR-9-3p	GPCPD1	ZC3H4
HERPUD1	hsa-miR-9-3p	GPD1L
TPD52L2	hsa-miR-9-3p	GPD2
TNPO1	hsa-miR-9-3p	GPHN
CLASP2	hsa-miR-9-3p	GPM6A
PLXDC2	hsa-miR-9-3p	GPM6B
PAN3	hsa-miR-9-3p	GPN1
OSBPL3	hsa-miR-9-3p	GPR107
PHIP	hsa-miR-9-3p	GPR135
UBR3	hsa-miR-9-3p	GPR137B
DCUN1D4	hsa-miR-9-3p	GPR137C
ADCY3	hsa-miR-9-3p	GPR15
MZT1	hsa-miR-9-3p	GPR156
KAT2B	hsa-miR-9-3p	GPR158
DLG2	hsa-miR-9-3p	GPR161
CDH2	hsa-miR-9-3p	GPR180
WDR1	hsa-miR-9-3p	GPR22
PHTF2	hsa-miR-9-3p	GPR37
TPD52	hsa-miR-9-3p	GPR63
SLC12A2	hsa-miR-9-3p	GPR85
MBLAC2	hsa-miR-9-3p	GPRASP2
FBXO28	hsa-miR-9-3p	GPRC5A
ZNF292	hsa-miR-9-3p	GPRC5B
IGF1	hsa-miR-9-3p	GPSM1
ARL4A	hsa-miR-9-3p	GPT2
ARFIP1	hsa-miR-9-3p	GRAMD1B
ATP7A	hsa-miR-9-3p	GRB10
MTMR12	hsa-miR-9-3p	GRB2
RAB14	hsa-miR-9-3p	GREB1
STX6	hsa-miR-9-3p	GREM2
NSUN2	hsa-miR-9-3p	GRHL1
CNOT6	hsa-miR-9-3p	GRHL2
KLHL15	hsa-miR-9-3p	GRHL3
KCTD9	hsa-miR-9-3p	GRIA1
MYH10	hsa-miR-9-3p	GRID2
RREB1	hsa-miR-9-3p	GRIK3
APP	hsa-miR-9-3p	GRIN2A
SHMT1	hsa-miR-9-3p	GRIN2B
EPN2	hsa-miR-9-3p	GRK5
PDCD4	hsa-miR-9-3p	GRM1
LPGAT1	hsa-miR-9-3p	GRM5
PRKAR1A	hsa-miR-9-3p	GRPEL1
ZNF704	hsa-miR-9-3p	GRPEL2
RASSF8	hsa-miR-9-3p	GRSF1
CASP7	hsa-miR-9-3p	GSE1
TANC2	hsa-miR-9-3p	GSK3B
AHCYL1	hsa-miR-9-3p	GSKIP
ZNF148	hsa-miR-9-3p	GSPT1
CSDE1	hsa-miR-9-3p	GSR
RNF217	hsa-miR-9-3p	GSTCD
ZBTB41	hsa-miR-9-3p	GTDC1
ZBTB44	hsa-miR-9-3p	GTF2A1
ARPP19	hsa-miR-9-3p	GTF2B
BNIP3L	hsa-miR-9-3p	GTF2E1
ANLN	hsa-miR-9-3p	GTF2H1
CAPZA1	hsa-miR-9-3p	GTF2I
COX7A2L	hsa-miR-9-3p	GTF3C2
ICMT	hsa-miR-9-3p	GTPBP1
DAZAP1	hsa-miR-9-3p	GTPBP10
TSC22D4	hsa-miR-9-3p	GTPBP2
CPEB3	hsa-miR-9-3p	GTPBP3
DR1	hsa-miR-9-3p	GUCY1A2
TGFBR2	hsa-miR-9-3p	GULP1
PTPRB	hsa-miR-9-3p	GXYLT1
CCNA2	hsa-miR-9-3p	GYG2
PPP2R1B	hsa-miR-9-3p	H2AFV
TGFB2	hsa-miR-9-3p	H2AFY
RRP1B	hsa-miR-9-3p	H6PD
PLEKHA5	hsa-miR-9-3p	HABP4
UXS1	hsa-miR-9-3p	HAND1
DNAJA1	hsa-miR-9-3p	HAO1
CDKN1C	hsa-miR-9-3p	HAPLN1
SFMBT1	hsa-miR-9-3p	HAS2
RIT1	hsa-miR-9-3p	HAT1
ANKFY1	hsa-miR-9-3p	HAUS5
SPRED1	hsa-miR-9-3p	HAUS8
MBTPS2	hsa-miR-9-3p	HBEGF
ASPH	hsa-miR-9-3p	HBP1
SATB2	hsa-miR-9-3p	HCFC2
MEX3D	hsa-miR-9-3p	HCN1
VASH2	hsa-miR-9-3p	HCN2
OTUD7B	hsa-miR-9-3p	HDAC4
SEC24A	hsa-miR-9-3p	HDAC7
PIK3R1	hsa-miR-9-3p	HDAC9
GABPB2	hsa-miR-9-3p	HDDC3
COPS2	hsa-miR-9-3p	HDHD2
ZFHX3	hsa-miR-9-3p	HDLBP
ARL5A	hsa-miR-9-3p	HDX
VDAC1	hsa-miR-9-3p	HECA
E2F7	hsa-miR-9-3p	HECTD1
AP3M1	hsa-miR-9-3p	HECTD2
ZNF512	hsa-miR-9-3p	HECTD4
VKORC1L1	hsa-miR-9-3p	HECW1
SOCS4	hsa-miR-9-3p	HECW2
SYNJ1	hsa-miR-9-3p	HEG1
DUT	hsa-miR-9-3p	HELZ
PCDHAC2	hsa-miR-9-3p	HERC2
TIPARP	hsa-miR-9-3p	HERC4
ITSN2	hsa-miR-9-3p	HERPUD1
SLC15A4	hsa-miR-9-3p	HERPUD2
LANCL1	hsa-miR-9-3p	HES1
XRN1	hsa-miR-9-3p	HEY1
POU2F2	hsa-miR-9-3p	HEY2
RPS6KA2	hsa-miR-9-3p	HGF
TPRG1L	hsa-miR-9-3p	HIC2
TGFBR1	hsa-miR-9-3p	HIF1A
PCGF5	hsa-miR-9-3p	HIF1AN
PID1	hsa-miR-9-3p	HIF3A
EPC2	hsa-miR-9-3p	HIGD1A
DLG1	hsa-miR-9-3p	HIGD2A
GPD1L	hsa-miR-9-3p	HIP1
SPRED2	hsa-miR-9-3p	HIPK1
ETNK1	hsa-miR-9-3p	HIPK2
CD109	hsa-miR-9-3p	HIPK3
SOGA3	hsa-miR-9-3p	HIVEP1
CDK6	hsa-miR-9-3p	HIVEP2
DLX1	hsa-miR-9-3p	HIVEP3
CBL	hsa-miR-9-3p	HK2
HMGN3	hsa-miR-9-3p	HLF
KANK2	hsa-miR-9-3p	HLTF
IPO5	hsa-miR-9-3p	HMBOX1
ARL8B	hsa-miR-9-3p	HMBS
RSBN1	hsa-miR-9-3p	HMG20A
SLC44A1	hsa-miR-9-3p	HMGA1
NRP1	hsa-miR-9-3p	HMGA2
PAQR3	hsa-miR-9-3p	HMGB1
STXBP5	hsa-miR-9-3p	HMGB3
NR4A3	hsa-miR-9-3p	HMGCS1
TBL1XR1	hsa-miR-9-3p	HMGN3
VPS4B	hsa-miR-9-3p	HMGXB3
APBB2	hsa-miR-9-3p	HNF1B
MIER3	hsa-miR-9-3p	HNRNPA0
GLS	hsa-miR-9-3p	HNRNPA3
NEDD4L	hsa-miR-9-3p	HNRNPD
SLC26A2	hsa-miR-9-3p	HNRNPF
GMFB	hsa-miR-9-3p	HNRNPH3
MLLT3	hsa-miR-9-3p	HNRNPK
TSPAN12	hsa-miR-9-3p	HNRNPU
MOB1A	hsa-miR-9-3p	HOMER1
ZFYVE16	hsa-miR-9-3p	HOOK1
CDK13	hsa-miR-9-3p	HOOK3
APAF1	hsa-miR-9-3p	HOXA1
SLC5A3	hsa-miR-9-3p	HOXA10
SNTB2	hsa-miR-9-3p	HOXA11
DNAJA2	hsa-miR-9-3p	HOXA3
ADAM9	hsa-miR-9-3p	HOXA5
SMNDC1	hsa-miR-9-3p	HOXA7
CRK	hsa-miR-9-3p	HOXA9
NDFIP1	hsa-miR-9-3p	HOXB2
ITPRIPL2	hsa-miR-9-3p	HOXB4
U2SURP	hsa-miR-9-3p	HOXB6
DCUN1D1	hsa-miR-9-3p	HOXB7
UPF2	hsa-miR-9-3p	HOXC13
RAP1A	hsa-miR-9-3p	HOXC8
QKI	hsa-miR-9-3p	HOXD1
DSC2	hsa-miR-9-3p	HOXD13
SERINC3	hsa-miR-9-3p	HP1BP3
DHX33	hsa-miR-9-3p	HPRT1
SIAH2	hsa-miR-9-3p	HPS5
DDHD2	hsa-miR-9-3p	HS2ST1
DCP2	hsa-miR-9-3p	HS3ST1
MBNL3	hsa-miR-9-3p	HS3ST3A1
THUMPD1	hsa-miR-9-3p	HS3ST3B1
OTUD4	hsa-miR-9-3p	HS3ST5
PDP1	hsa-miR-9-3p	HSP90AA1
DDX3X	hsa-miR-9-3p	HSP90B1
SART3	hsa-miR-9-3p	HSPA13
RHOBTB3	hsa-miR-9-3p	HSPA2
PHACTR2	hsa-miR-9-3p	HSPA4
DICER1	hsa-miR-9-3p	HSPA4L
MBNL1	hsa-miR-9-3p	HSPA5
PTEN	hsa-miR-9-3p	HSPA8
BRWD3	hsa-miR-9-3p	HSPE1-MOB4
FAM160B1	hsa-miR-9-3p	HSPG2
RAB11A	hsa-miR-9-3p	HSPH1
SLK	hsa-miR-9-3p	HTR2A
TRIAP1	hsa-miR-9-3p	HTT
SMARCA1	hsa-miR-9-3p	HYOU1
NRN1	hsa-miR-9-3p	IARS
INO80D	hsa-miR-9-3p	IBSP
SLC38A2	hsa-miR-9-3p	IBTK
SERP1	hsa-miR-9-3p	ICK
CHD9	hsa-miR-9-3p	ICMT
BMPR2	hsa-miR-9-3p	ID2
JKAMP	hsa-miR-9-3p	ID4
FRMD6	hsa-miR-9-3p	IDE
CLOCK	hsa-miR-9-3p	IDH1
ZBTB43	hsa-miR-9-3p	IDH2
ABCG1	hsa-miR-9-3p	IDH3A
DTNA	hsa-miR-9-3p	IDS
UHMK1	hsa-miR-9-3p	IER3IP1
PCDHA9	hsa-miR-9-3p	IER5
MTF2	hsa-miR-9-3p	IER5L
ZNF326	hsa-miR-9-3p	IFFO2
SEC16A	hsa-miR-9-3p	IFIT1
S1PR1	hsa-miR-9-3p	IFIT5
CHIC1	hsa-miR-9-3p	IFNAR1
SLC6A6	hsa-miR-9-3p	IGDCC3
BNC2	hsa-miR-9-3p	IGDCC4
TACC1	hsa-miR-9-3p	IGF1
B4GALT6	hsa-miR-9-3p	IGF1R
PANX1	hsa-miR-9-3p	IGF2
STARD4	hsa-miR-9-3p	IGF2BP1
BAK1	hsa-miR-9-3p	IGF2BP2
PDHA1	hsa-miR-9-3p	IGF2BP3
RAB11FIP2	hsa-miR-9-3p	IGF2R
PAFAH1B2	hsa-miR-9-3p	IGFBP5
RBM24	hsa-miR-9-3p	IGSF10
FBXO32	hsa-miR-9-3p	IGSF3
GLIPR2	hsa-miR-9-3p	IHH
IMPDH1	hsa-miR-9-3p	IKBKB
GPR180	hsa-miR-9-3p	IKBKE
MN1	hsa-miR-9-3p	IKZF2
SSX2IP	hsa-miR-9-3p	IKZF4
PABPC1	hsa-miR-9-3p	IKZF5
KBTBD2	hsa-miR-9-3p	IL10
CCDC126	hsa-miR-9-3p	IL12A
METAP1	hsa-miR-9-3p	IL15
LIMA1	hsa-miR-9-3p	IL17RB
CHRAC1	hsa-miR-9-3p	IL17RD
TMEM38B	hsa-miR-9-3p	IL1A
RNF125	hsa-miR-9-3p	IL1RAP
ZNF503	hsa-miR-9-3p	IL6R
TMEM245	hsa-miR-9-3p	IL6ST
MRS2	hsa-miR-9-3p	ILF3
SLC25A3	hsa-miR-9-3p	IMP4
MITF	hsa-miR-9-3p	IMPAD1
LCOR	hsa-miR-9-3p	IMPDH1
ZBTB20	hsa-miR-9-3p	ING2
GABPB1	hsa-miR-9-3p	ING5
ROCK2	hsa-miR-9-3p	INHBB
AGO2	hsa-miR-9-3p	INO80
PPP1R12A	hsa-miR-9-3p	INO80D
SUCLA2	hsa-miR-9-3p	INPP4A
OAZ1	hsa-miR-9-3p	INPP5A
MEX3B	hsa-miR-9-3p	INSIG1
LMBR1	hsa-miR-9-3p	INSR
GLCE	hsa-miR-9-3p	INTS2
CYBRD1	hsa-miR-9-3p	INTS6
PALM2-AKAP2	hsa-miR-9-3p	INTS7
TMEM168	hsa-miR-9-3p	INVS
PPP1R15B	hsa-miR-9-3p	IP6K1
EOGT	hsa-miR-9-3p	IPCEF1
FN1	hsa-miR-9-3p	IPMK
FDX1	hsa-miR-9-3p	IPO13
FGF2	hsa-miR-9-3p	IPO4
TEAD1	hsa-miR-9-3p	IPO5
PGM2L1	hsa-miR-9-3p	IPO7
TDP2	hsa-miR-9-3p	IPO8
TMED10	hsa-miR-9-3p	IPO9
FBXL17	hsa-miR-9-3p	IPPK
ZBTB10	hsa-miR-9-3p	IQCB1
CYTH3	hsa-miR-9-3p	IQCJ-SCHIP1
ZMIZ1	hsa-miR-9-3p	IQGAP2
ELOVL5	hsa-miR-9-3p	IQSEC1
DESI2	hsa-miR-9-3p	IQSEC2
ONECUT2	hsa-miR-9-5p	IRAK2
SOCS5	hsa-miR-9-5p	IRF1
POU2F1	hsa-miR-9-5p	IRF2
ARFGEF2	hsa-miR-9-5p	IRF2BP2
KCNJ2	hsa-miR-9-5p	IRF2BPL
SDC2	hsa-miR-9-5p	IRF4
MDGA2	hsa-miR-9-5p	IRF6
SLC50A1	hsa-miR-9-5p	IRF9
DOK6	hsa-miR-9-5p	IRS1
LIN28B	hsa-miR-9-5p	IRS2
YBX3	hsa-miR-9-5p	IRX5
CPEB2	hsa-miR-9-5p	ISL1
MTHFD2	hsa-miR-9-5p	ISM1
CTNNA1	hsa-miR-9-5p	ISOC1
MYOCD	hsa-miR-9-5p	IST1
ZBTB41	hsa-miR-9-5p	ITCH
SLC39A9	hsa-miR-9-5p	ITFG1
FSTL1	hsa-miR-9-5p	ITGA1
DDHD2	hsa-miR-9-5p	ITGA11
MAGT1	hsa-miR-9-5p	ITGA3
TNC	hsa-miR-9-5p	ITGA4
PRDM1	hsa-miR-9-5p	ITGA5
STARD13	hsa-miR-9-5p	ITGA6
STEAP3	hsa-miR-9-5p	ITGA8
PHLDB2	hsa-miR-9-5p	ITGAV
RMND5A	hsa-miR-9-5p	ITGB1
SNX25	hsa-miR-9-5p	ITGB3
ALCAM	hsa-miR-9-5p	ITGB4
BEND3	hsa-miR-9-5p	ITGB8
DSE	hsa-miR-9-5p	ITM2B
SHC1	hsa-miR-9-5p	ITM2C
UHMK1	hsa-miR-9-5p	ITPK1
FBN1	hsa-miR-9-5p	ITPKB
PYGO2	hsa-miR-9-5p	ITPKC
LDLRAP1	hsa-miR-9-5p	ITPR1
MICAL2	hsa-miR-9-5p	ITPR2
DNAJC14	hsa-miR-9-5p	ITPRIPL2
CPEB4	hsa-miR-9-5p	ITSN1
FOXP4	hsa-miR-9-5p	ITSN2
SPTLC2	hsa-miR-9-5p	IVNS1ABP
SGMS2	hsa-miR-9-5p	JAG1
FYCO1	hsa-miR-9-5p	JAK1
SNX7	hsa-miR-9-5p	JAK2
MAP3K2	hsa-miR-9-5p	JAKMIP2
MEF2C	hsa-miR-9-5p	JARID2
SIRT1	hsa-miR-9-5p	JAZF1
WASF2	hsa-miR-9-5p	JKAMP
TGFBI	hsa-miR-9-5p	JMJD1C
SYAP1	hsa-miR-9-5p	JMJD6
FOXP1	hsa-miR-9-5p	JMY
ZBED3	hsa-miR-9-5p	JOSD1
ATF2	hsa-miR-9-5p	JPH1
KLF5	hsa-miR-9-5p	JUN
CCDC43	hsa-miR-9-5p	JUND
ITPRIPL2	hsa-miR-9-5p	KALRN
ARID1B	hsa-miR-9-5p	KANK1
BAHD1	hsa-miR-9-5p	KANK2
TESK2	hsa-miR-9-5p	KANSL1
FAM199X	hsa-miR-9-5p	KANSL3
ATP8B2	hsa-miR-9-5p	KAT2B
PLBD2	hsa-miR-9-5p	KAT6A
ZKSCAN1	hsa-miR-9-5p	KAT6B
NCOA7	hsa-miR-9-5p	KAT7
ZBTB39	hsa-miR-9-5p	KATNAL1
SLC6A6	hsa-miR-9-5p	KATNBL1
POU2F2	hsa-miR-9-5p	KBTBD2
ITM2B	hsa-miR-9-5p	KBTBD6
IPO4	hsa-miR-9-5p	KBTBD8
STK3	hsa-miR-9-5p	KCMF1
CAPZA1	hsa-miR-9-5p	KCNA1
VCL	hsa-miR-9-5p	KCNA4
SMURF2	hsa-miR-9-5p	KCNAB1
LSM14A	hsa-miR-9-5p	KCNB1
TSC22D2	hsa-miR-9-5p	KCNC2
FURIN	hsa-miR-9-5p	KCNC4
RAB34	hsa-miR-9-5p	KCND1
ANO1	hsa-miR-9-5p	KCND2
FBN2	hsa-miR-9-5p	KCND3
SGSM1	hsa-miR-9-5p	KCNH1
MAP3K1	hsa-miR-9-5p	KCNH7
PXDN	hsa-miR-9-5p	KCNH8
MAP3K3	hsa-miR-9-5p	KCNJ10
SLC39A14	hsa-miR-9-5p	KCNJ14
SEC23IP	hsa-miR-9-5p	KCNJ2
ASXL3	hsa-miR-9-5p	KCNJ3
VAV3	hsa-miR-9-5p	KCNK1
PDGFRB	hsa-miR-9-5p	KCNK10
SYNJ1	hsa-miR-9-5p	KCNN3
OTUD7B	hsa-miR-9-5p	KCNN4
MARCH6	hsa-miR-9-5p	KCNQ3
GALNT3	hsa-miR-9-5p	KCNQ4
COL15A1	hsa-miR-9-5p	KCNQ5
[truncated: 11,494 more rows]

## Sheet: sheet S9. miRNA-targets_3DB_Fil
Target	miRNA	Targets_Unique	Nodes_onlyExpe_ConfEcore07
EGFR	hsa-miR-141-5p	AAK1	AAK1
DNAJC21	hsa-miR-141-5p	AATK	AP2B1
CDKN1B	hsa-miR-141-5p	ABCA2	ABI1
GRPEL1	hsa-miR-141-5p	ABCB7	ABI2
CD46	hsa-miR-141-5p	ABCC5	NCKAP1
TXNDC5	hsa-miR-141-5p	ABCF3	ABL1
HSP90AA1	hsa-miR-141-5p	ABHD13	CBL
UBE2W	hsa-miR-141-5p	ABHD17C	EGFR
SNTB2	hsa-miR-141-5p	ABHD2	CRK
VEGFA	hsa-miR-141-5p	ABHD5	BCR
PAFAH1B2	hsa-miR-141-5p	ABI1	HSP90AA1
TSPYL4	hsa-miR-141-5p	ABI2	CRKL
TOR3A	hsa-miR-141-5p	ABL1	FN1
DDX21	hsa-miR-141-5p	ABL2	PIK3R1
SERTAD3	hsa-miR-141-5p	ACBD5	GRB2
ZSCAN16	hsa-miR-141-5p	ACER2	ABL2
SEMA3C	hsa-miR-141-5p	ACOT7	ACTG1
SLC38A2	hsa-miR-141-5p	ACOX1	CCT6A
TRA2B	hsa-miR-141-5p	ACSL3	CFL2
IL6R	hsa-miR-141-5p	ACTG1	CFL1
UQCRB	hsa-miR-141-5p	ACTR1A	ACTR1A
CDK19	hsa-miR-148a-3p	ACTR2	DYNC1LI2
LDLR	hsa-miR-148a-3p	ACVR1	CAPZA1
BCL2L11	hsa-miR-148a-3p	ACVR1C	CAPZA2
UBE2D3	hsa-miR-148a-3p	ACVR2A	DCTN2
NPTN	hsa-miR-148a-3p	ACVR2B	ACTR2
KMT2A	hsa-miR-148a-3p	ADAM10	ARPC1A
UHMK1	hsa-miR-148a-3p	ADAM11	ARPC2
SZRD1	hsa-miR-148a-3p	ADAM17	CTTN
MAP3K9	hsa-miR-148a-3p	ADAM9	ACVR1
ATP6AP2	hsa-miR-148a-3p	ADAMTS15	BMPR2
ABCB7	hsa-miR-148a-3p	ADAMTS3	FKBP1A
B4GALT5	hsa-miR-148a-3p	ADCY3	ACVR2A
KAT7	hsa-miR-148a-3p	ADCY6	INHBB
BTBD3	hsa-miR-148a-3p	ADCY9	BMP2
NEURL4	hsa-miR-148a-3p	ADD3	ACVR2B
TNRC6A	hsa-miR-148a-3p	ADIPOR2	GDF11
INO80	hsa-miR-148a-3p	ADK	ADD3
CCT6A	hsa-miR-148a-3p	ADM	ANKRD29
GADD45A	hsa-miR-148a-3p	ADNP	ADM
TNRC6C	hsa-miR-148a-3p	ADNP2	GNB1
ERBB3	hsa-miR-148a-3p	ADRB1	ADNP
ARL6IP1	hsa-miR-148a-3p	ADRB2	CBX1
MXD1	hsa-miR-148a-3p	AEN	CHD4
AGO4	hsa-miR-148a-3p	AFF1	ADNP2
LMTK2	hsa-miR-148a-3p	AFF3	ADRB2
INHBB	hsa-miR-148a-3p	AFF4	ARRDC3
DDX6	hsa-miR-148a-3p	AFTPH	AFF1
CAND1	hsa-miR-148a-3p	AGAP1	MLLT1
ARL8B	hsa-miR-148a-3p	AGFG1	EAF1
EOGT	hsa-miR-148a-3p	AGFG2	AFF4
NRP1	hsa-miR-148a-3p	AGO1	ELL2
SESTD1	hsa-miR-148a-3p	AGO2	ELL
BAZ2B	hsa-miR-148a-3p	AGO3	CCNT2
ACVR1	hsa-miR-148a-3p	AGO4	AFTPH
RAB34	hsa-miR-148a-3p	AGPAT5	AP1S2
PNPLA6	hsa-miR-148a-3p	AHCTF1	AGO1
TMED7	hsa-miR-148a-3p	AHNAK	AGO3
AGFG1	hsa-miR-148a-3p	AHNAK2	DICER1
DOCK6	hsa-miR-148a-3p	AHR	AGO4
DICER1	hsa-miR-148a-3p	AIFM1	AHCTF1
F3	hsa-miR-148a-3p	AJUBA	NUP133
SLC25A44	hsa-miR-148a-3p	AK3	NUP35
PPP6R1	hsa-miR-148a-3p	AKAP1	NUP43
CYTH3	hsa-miR-148a-3p	AKAP11	AHR
NFAT5	hsa-miR-148a-3p	AKAP13	AJUBA
MMP15	hsa-miR-148a-3p	AKIRIN1	LATS2
SECISBP2L	hsa-miR-148a-3p	AKT3	AKAP1
CYB5R4	hsa-miR-148a-3p	AKTIP	PRKAR2A
PITPNM2	hsa-miR-148a-3p	ALCAM	AKAP11
TMEM170A	hsa-miR-148a-3p	ALDH18A1	PRKAR1A
EPN2	hsa-miR-148a-3p	ALKBH5	AKTIP
TXNIP	hsa-miR-148a-3p	AMD1	FAM160A1
SNN	hsa-miR-148a-3p	AMER1	HOOK1
RC3H1	hsa-miR-148a-3p	AMMECR1L	AMER1
SPTY2D1	hsa-miR-148a-3p	AMOTL1	FBXW11
MAFB	hsa-miR-148a-3p	AMOTL2	AMOTL1
ITSN2	hsa-miR-148a-3p	ANKFY1	NF2
EPS15	hsa-miR-148a-3p	ANKH	AMOTL2
TBL1XR1	hsa-miR-148a-3p	ANKIB1	ANKRD28
SLC2A1	hsa-miR-148a-3p	ANKRD13C	ANKRD44
TGFB2	hsa-miR-148a-3p	ANKRD17	PPP6R2
CSF1	hsa-miR-148a-3p	ANKRD27	PPP6R1
CASZ1	hsa-miR-148a-3p	ANKRD28	PPP6C
ARF4	hsa-miR-148a-3p	ANKRD29	ANKRD52
MIER1	hsa-miR-148a-3p	ANKRD44	AP1G1
VMP1	hsa-miR-148a-3p	ANKRD46	AP1S1
RNF219	hsa-miR-148a-3p	ANKRD50	CLTC
MLLT10	hsa-miR-148a-3p	ANKRD52	ARF1
MDFIC	hsa-miR-148a-3p	ANKRD63	EPS15
TMEM54	hsa-miR-148a-3p	ANLN	LDLRAP1
ITGA5	hsa-miR-148a-3p	ANP32A	APBA2
ALCAM	hsa-miR-148a-3p	ANP32E	APP
NRARP	hsa-miR-148a-3p	ANXA11	APBB3
EPAS1	hsa-miR-148a-3p	AP1G1	CALR
H2AFY	hsa-miR-148a-3p	AP1S1	BACE1
SSR1	hsa-miR-148a-3p	AP1S2	AR
CANX	hsa-miR-148a-3p	AP2B1	CCND1
MAP3K4	hsa-miR-148a-3p	AP3M1	FOXA1
USP32	hsa-miR-148a-3p	APBA2	CREBBP
LRRC41	hsa-miR-148a-3p	APBB3	EP300
WDR20	hsa-miR-148a-3p	APLN	NCOR1
CAMSAP2	hsa-miR-148a-3p	APLP2	NCOA3
GPR137C	hsa-miR-148a-3p	APP	FKBP5
ZCCHC2	hsa-miR-148a-3p	APPL1	NCOR2
CFL2	hsa-miR-148a-3p	AR	NCOA2
DUSP1	hsa-miR-148a-3p	ARAP2	NCOA4
PPP1R9B	hsa-miR-148a-3p	ARCN1	ARHGAP21
PRKAA1	hsa-miR-148a-3p	AREL1	GGA3
MAFG	hsa-miR-148a-3p	ARF1	IQSEC2
SESN3	hsa-miR-148a-3p	ARF3	ARF6
ZNF821	hsa-miR-148a-3p	ARF4	KIF23
RTN4	hsa-miR-148a-3p	ARF6	CYTH3
ATXN1	hsa-miR-148a-3p	ARFGAP2	ARFGEF1
PRNP	hsa-miR-148a-3p	ARFGEF1	ARL1
CTSA	hsa-miR-148a-3p	ARFGEF2	ARFGEF2
CEP55	hsa-miR-148a-3p	ARG2	ARHGAP1
ADAM10	hsa-miR-148a-3p	ARHGAP1	BNIP2
SIRT7	hsa-miR-148a-3p	ARHGAP12	ARHGAP26
TFRC	hsa-miR-148a-3p	ARHGAP20	C2CD2
SNX3	hsa-miR-148a-3p	ARHGAP21	CDC42EP2
MTMR12	hsa-miR-148a-3p	ARHGAP26	ARHGEF12
TRIP12	hsa-miR-148a-3p	ARHGAP29	GIPC1
MDM4	hsa-miR-148a-3p	ARHGAP35	GNA13
TNPO1	hsa-miR-148a-3p	ARHGAP5	ARID1A
CHD1	hsa-miR-148a-3p	ARHGDIA	DPF2
RAB10	hsa-miR-148a-3p	ARHGEF12	BCL7B
PPP1R12A	hsa-miR-148a-3p	ARHGEF18	BCL7A
SH2B3	hsa-miR-148a-3p	ARID1A	ARID1B
CTTNBP2NL	hsa-miR-148a-3p	ARID1B	ARID3A
CDK8	hsa-miR-148a-3p	ARID3A	ARID3B
MTMR1	hsa-miR-148a-3p	ARID3B	ARID4A
DYRK1B	hsa-miR-148a-3p	ARID4A	MXD1
DYRK1A	hsa-miR-148a-3p	ARID4B	PHF12
UBN2	hsa-miR-148a-3p	ARIH2	ARID4B
ATG4D	hsa-miR-148a-3p	ARL1	ARIH2
FBXO28	hsa-miR-148a-3p	ARL2	CUL5
DSC2	hsa-miR-148a-3p	ARL3	GOLGA4
NRAS	hsa-miR-148a-3p	ARL4C	ARL6IP1
DMPK	hsa-miR-148a-3p	ARL4D	EEF2
ZNF274	hsa-miR-148a-3p	ARL5B	PDCD11
LAMA4	hsa-miR-148a-3p	ARL6IP1	ARMC8
MET	hsa-miR-148a-3p	ARL6IP6	GID4
DNAJB4	hsa-miR-148a-3p	ARL8A	MAEA
ZNF217	hsa-miR-148a-3p	ARL8B	MKLN1
HIF1AN	hsa-miR-148a-3p	ARMC1	ITCH
HMGA2	hsa-miR-148a-3p	ARMC8	NEDD4L
UBXN1	hsa-miR-148a-3p	ARPC1A	ASAP1
IL6ST	hsa-miR-148a-3p	ARPC2	ASB7
CNIH4	hsa-miR-148a-3p	ARPP19	ASCC3
UGT8	hsa-miR-148a-3p	ARRDC3	PLRG1
BHLHE41	hsa-miR-148a-3p	ARRDC4	ASH1L
TGFBRAP1	hsa-miR-148a-3p	ARX	MORF4L1
NCOR1	hsa-miR-148a-3p	ASAP1	ASXL1
ATP2A2	hsa-miR-148a-3p	ASB7	FOXK2
KLC2	hsa-miR-148a-3p	ASCC3	BAP1
CNOT6	hsa-miR-148a-3p	ASH1L	ATG14
MLEC	hsa-miR-148a-3p	ASXL1	BECN1
MTF1	hsa-miR-148a-3p	ATAD2B	ATP2B4
PDE4B	hsa-miR-148a-3p	ATE1	CALM1
MAF1	hsa-miR-148a-3p	ATF6	CALM2
STK38L	hsa-miR-148a-3p	ATG13	ATP6AP2
MBOAT2	hsa-miR-148a-3p	ATG14	ATP6V1B2
HSP90B1	hsa-miR-148a-3p	ATG16L1	ATP6V1C1
DEDD	hsa-miR-148a-3p	ATG4D	DMXL1
NAA15	hsa-miR-148a-3p	ATG9A	ATXN1
E2F3	hsa-miR-148a-3p	ATL2	CIC
TNRC6B	hsa-miR-148a-3p	ATL3	ATXN7
PPP1CB	hsa-miR-148a-3p	ATMIN	ATXN7L3
YPEL3	hsa-miR-148a-3p	ATP11A	KAT2B
SGMS1	hsa-miR-148a-3p	ATP13A3	BACH1
DYNLL2	hsa-miR-148a-3p	ATP1B1	MAFK
SMAD5	hsa-miR-148a-3p	ATP2A2	MAFG
PSEN1	hsa-miR-148a-3p	ATP2B4	MAFB
ZNF618	hsa-miR-148a-3p	ATP6AP2	BAG4
RSBN1L	hsa-miR-148a-3p	ATP6V1B2	DCP1A
ETNK1	hsa-miR-148a-3p	ATP6V1C1	FOXK1
CEBPG	hsa-miR-148a-3p	ATP7A	OGT
HIPK3	hsa-miR-148a-3p	ATP8B2	BBC3
ZBTB7A	hsa-miR-148a-3p	ATPAF1	BCL2L2
GNG5	hsa-miR-183-5p	ATXN1	MCL1
UNC13B	hsa-miR-183-5p	ATXN1L	BCL2L1
FRMD6	hsa-miR-183-5p	ATXN7	BCL2
MAL2	hsa-miR-183-5p	ATXN7L3	BID
SREK1IP1	hsa-miR-183-5p	ATXN7L3B	BCL2L11
CEP170B	hsa-miR-183-5p	AVL9	BTRC
TMEM184C	hsa-miR-183-5p	AZIN1	BCL6
CTDSPL	hsa-miR-183-5p	B3GAT3	BCORL1
SRSF2	hsa-miR-183-5p	B4GALNT1	PCGF3
IDH2	hsa-miR-183-5p	B4GALT1	BICD2
PTPN4	hsa-miR-183-5p	B4GALT5	NEO1
TTC7B	hsa-miR-183-5p	BACE1	BRD3
RCN2	hsa-miR-183-5p	BACE2	PIP4K2C
EZR	hsa-miR-183-5p	BACH1	BRPF3
TAOK1	hsa-miR-183-5p	BAG4	KAT7
RPS6KA3	hsa-miR-183-5p	BAHD1	BTAF1
AP3M1	hsa-miR-183-5p	BAMBI	DR1
RBMS1	hsa-miR-183-5p	BAP1	BTF3
DGCR2	hsa-miR-183-5p	BAZ1B	BTF3L4
PPP2CA	hsa-miR-183-5p	BAZ2A	BTG1
DMXL1	hsa-miR-183-5p	BAZ2B	CNOT7
PPP2CB	hsa-miR-183-5p	BBC3	BTG2
NUFIP2	hsa-miR-183-5p	BBX	BTG3
PKD2	hsa-miR-183-5p	BCAP29	CDC34
CEP97	hsa-miR-183-5p	BCAT1	CDC25B
RAB8B	hsa-miR-183-5p	BCAT2	CDC25A
SACS	hsa-miR-183-5p	BCL2	GSK3B
GOLPH3	hsa-miR-183-5p	BCL2L1	HIVEP1
PLEKHA5	hsa-miR-183-5p	BCL2L11	HNRNPU
ARHGAP21	hsa-miR-183-5p	BCL2L12	IKBKB
OSBPL8	hsa-miR-183-5p	BCL2L13	BZW1
ARFGAP2	hsa-miR-183-5p	BCL2L2	BZW2
ARPP19	hsa-miR-183-5p	BCL6	PPP3CA
DUSP10	hsa-miR-183-5p	BCL7A	DAPK1
TMED7	hsa-miR-183-5p	BCL7B	MYO10
KIF2A	hsa-miR-183-5p	BCL9	MARCKS
KCNJ14	hsa-miR-183-5p	BCL9L	KCNQ4
RAB21	hsa-miR-183-5p	BCORL1	MYO1C
CHD2	hsa-miR-183-5p	BCR	HSP90B1
PTDSS1	hsa-miR-183-5p	BECN1	CAND1
PPP2R2A	hsa-miR-183-5p	BEND3	CUL3
TCF7L2	hsa-miR-183-5p	BEND4	DCUN1D1
AGPAT5	hsa-miR-183-5p	BFAR	CUL4A
PEX19	hsa-miR-183-5p	BHLHE41	CANX
XPOT	hsa-miR-183-5p	BICD2	EDEM1
SMCO4	hsa-miR-183-5p	BID	CAPRIN1
ZNF770	hsa-miR-183-5p	BIN3	G3BP2
IRS1	hsa-miR-183-5p	BLCAP	CD2AP
LRP6	hsa-miR-183-5p	BLOC1S2	MTPN
BAZ1B	hsa-miR-183-5p	BMP2	CARM1
SERP1	hsa-miR-183-5p	BMPR2	CASP3
SAMD4A	hsa-miR-183-5p	BNIP2	CDKN1A
ZBTB34	hsa-miR-183-5p	BOLA3	CBFA2T2
ZMYM2	hsa-miR-183-5p	BPTF	PRDM6
PPP2R5C	hsa-miR-183-5p	BRAP	CBFB
MBNL1	hsa-miR-183-5p	BRD3	EPHA2
ZFYVE26	hsa-miR-183-5p	BRPF3	MET
PLEKHA3	hsa-miR-183-5p	BRWD1	CBX5
KBTBD6	hsa-miR-183-5p	BRWD3	POGZ
ATP13A3	hsa-miR-183-5p	BSDC1	CHAMP1
AMD1	hsa-miR-183-5p	BSN	CBX4
PKP4	hsa-miR-183-5p	BTAF1	PHC3
AMMECR1L	hsa-miR-183-5p	BTBD3	CHAF1A
FNDC3B	hsa-miR-183-5p	BTBD7	CBX6
RALGDS	hsa-miR-183-5p	BTBD9	CBX7
GSE1	hsa-miR-183-5p	BTF3	CCDC47
RHOB	hsa-miR-183-5p	BTF3L4	NCLN
KLHL28	hsa-miR-183-5p	BTG1	CCDC6
RREB1	hsa-miR-183-5p	BTG2	PPP2R1A
EIF4A2	hsa-miR-183-5p	BTG3	PPP4R1
MTA1	hsa-miR-183-5p	BTRC	CCNB1
SLC25A36	hsa-miR-183-5p	BZW1	CDKN1B
QKI	hsa-miR-183-5p	BZW2	ESPL1
CTDSP1	hsa-miR-183-5p	C1GALT1	CDK1
NRAS	hsa-miR-183-5p	C2CD2	CCNC
MAP3K2	hsa-miR-183-5p	C2CD2L	MED28
YOD1	hsa-miR-183-5p	C2CD5	MED17
FAT1	hsa-miR-183-5p	CAB39	MED13L
TSC1	hsa-miR-183-5p	CABLES1	MED21
2002-08-01	hsa-miR-183-5p	CACNA1I	MED8
TET3	hsa-miR-183-5p	CACNA2D1	MED1
KANK1	hsa-miR-183-5p	CACNB4	CDK19
SMIM14	hsa-miR-183-5p	CACUL1	CDK8
GATAD2B	hsa-miR-183-5p	CADM1	MED12L
LSM11	hsa-miR-183-5p	CALM1	FBXO31
ICK	hsa-miR-183-5p	CALM2	CDK6
CCNB1	hsa-miR-183-5p	CALR	CCND3
SIK3	hsa-miR-183-5p	CALU	CCNE1
AFF4	hsa-miR-183-5p	CAMK2G	FBXW7
DNAJA1	hsa-miR-183-5p	CAMK2N1	CCNE2
EEF2	hsa-miR-183-5p	CAMK2N2	PPP2CB
GNB1	hsa-miR-183-5p	CAMSAP1	MOB4
GNG12	hsa-miR-183-5p	CAMSAP2	PPP2CA
SIN3A	hsa-miR-183-5p	CAMTA2	CHEK1
GNA13	hsa-miR-183-5p	CAND1	CDC37L1
ZFAND5	hsa-miR-183-5p	CANX	CDC6
IST1	hsa-miR-183-5p	CAPN15	ICK
PHF3	hsa-miR-183-5p	CAPRIN1	MCM3
BZW1	hsa-miR-183-5p	CAPRIN2	CDC73
SLC6A6	hsa-miR-183-5p	CAPZA1	POLR2D
TMEM129	hsa-miR-183-5p	CAPZA2	ERCC6
SLC22A23	hsa-miR-183-5p	CARD10	CDCA4
PRKCA	hsa-miR-183-5p	CARM1	PPP2R2A
YTHDF3	hsa-miR-183-5p	CASD1	EZH2
COL25A1	hsa-miR-183-5p	CASP2	GADD45A
SRSF10	hsa-miR-183-5p	CASP3	MED26
SESN3	hsa-miR-183-5p	CASZ1	CDYL
SKIL	hsa-miR-183-5p	CBFA2T2	MIER1
CX3CL1	hsa-miR-183-5p	CBFB	CEP350
PGRMC2	hsa-miR-183-5p	CBL	CERT1
INSIG1	hsa-miR-183-5p	CBX1	CSNK1G2
VANGL1	hsa-miR-183-5p	CBX2	LIMK1
NFE2L1	hsa-miR-183-5p	CBX4	CHD3
CELF1	hsa-miR-183-5p	CBX5	MBD2
ZDHHC9	hsa-miR-183-5p	CBX6	MTA1
CELSR3	hsa-miR-183-5p	CBX7	GATAD2B
SPG21	hsa-miR-183-5p	CC2D1A	GATAD2A
FRS2	hsa-miR-183-5p	CC2D1B	CHMP1A
LMO3	hsa-miR-183-5p	CCDC117	IST1
CAND1	hsa-miR-183-5p	CCDC126	CHMP1B
EI24	hsa-miR-183-5p	CCDC43	CHORDC1
CREB3L2	hsa-miR-183-5p	CCDC47	CITED2
HOXA7	hsa-miR-196a-5p	CCDC6	CKAP5
HOXC8	hsa-miR-196a-5p	CCDC71L	MAPRE3
SLC9A6	hsa-miR-196a-5p	CCDC85C	MAPRE1
NR6A1	hsa-miR-196a-5p	CCNB1	CLASP1
HMGA2	hsa-miR-196a-5p	CCNC	CLASP2
LRIG3	hsa-miR-196a-5p	CCND1	CLIP1
EXOC8	hsa-miR-196a-5p	CCND3	CLOCK
GATA6	hsa-miR-196a-5p	CCNE1	NPAS2
HOXA9	hsa-miR-196a-5p	CCNE2	CRY2
ERI2	hsa-miR-196a-5p	CCNG1	HIP1
LRIG2	hsa-miR-196a-5p	CCNG2	CNOT1
CCNJ	hsa-miR-196a-5p	CCNJ	CNOT2
GAN	hsa-miR-196a-5p	CCNL2	CNOT6
SNX16	hsa-miR-196a-5p	CCNT2	DDX6
HOXA5	hsa-miR-196a-5p	CCNY	CNOT6L
HOXB6	hsa-miR-196a-5p	CCSER2	MARCHF6
PTPRG	hsa-miR-196a-5p	CCT6A	DCP2
IGF2BP3	hsa-miR-196a-5p	CD164	COPS2
IGF2BP1	hsa-miR-196a-5p	CD274	COPS3
GALC	hsa-miR-196a-5p	CD2AP	COPS7B
MAPK8	hsa-miR-196a-5p	CD46	COX5A
RCC2	hsa-miR-196a-5p	CD47	NDUFV3
RDX	hsa-miR-196a-5p	CDC23	CPSF2
SFMBT1	hsa-miR-196a-5p	CDC25A	PAPOLG
LCOR	hsa-miR-196a-5p	CDC25B	CPSF4
NRAS	hsa-miR-196a-5p	CDC34	CPSF6
FNIP1	hsa-miR-196a-5p	CDC37L1	CPSF7
NAP1L1	hsa-miR-196a-5p	CDC42BPB	CREB1
MAP3K1	hsa-miR-196a-5p	CDC42EP2	KMT2A
PPP1R15B	hsa-miR-196a-5p	CDC42SE2	NR3C1
GTF2A1	hsa-miR-196a-5p	CDC6	ETS1
ACER2	hsa-miR-196a-5p	CDC73	FGFR1
CCDC47	hsa-miR-196a-5p	CDCA4	JUN
POLR3D	hsa-miR-196a-5p	CDCA8	HIF1A
CEP350	hsa-miR-196a-5p	CDK1	FBXL3
EPHA7	hsa-miR-196a-5p	CDK13	CSNK1D
MAP4K3	hsa-miR-196a-5p	CDK16	CSNK1G1
BRAP	hsa-miR-196a-5p	CDK19	CSNK2A1
ABL1	hsa-miR-196a-5p	CDK5R1	FBRS
RASSF3	hsa-miR-196a-5p	CDK6	PCGF5
CREBL2	hsa-miR-196a-5p	CDK8	CTCF
ZNF281	hsa-miR-196a-5p	CDKN1A	NPM1
HIP1	hsa-miR-196a-5p	CDKN1B	CTDSP1
ARFGEF1	hsa-miR-196a-5p	CDR2L	CTDSPL
ZNF516	hsa-miR-196a-5p	CDS1	CTDSPL2
ELF4	hsa-miR-196a-5p	CDS2	PDIK1L
HP1BP3	hsa-miR-196a-5p	CDV3	CTNND1
RGL2	hsa-miR-196a-5p	CDYL	CTTNBP2NL
MGAT4A	hsa-miR-196a-5p	CEBPG	PDCD10
GTDC1	hsa-miR-196a-5p	CELF1	KLHL20
RBPJ	hsa-miR-196a-5p	CELSR1	KCTD10
ZBTB26	hsa-miR-196a-5p	CELSR2	KLHL18
UHRF2	hsa-miR-196a-5p	CELSR3	IBTK
SMCR8	hsa-miR-196a-5p	CENPQ	DCUN1D3
HDX	hsa-miR-196a-5p	CEP120	KLHL15
RAVER2	hsa-miR-196a-5p	CEP135	DCUN1D2
IGDCC4	hsa-miR-196a-5p	CEP164	KCTD2
RICTOR	hsa-miR-196a-5p	CEP170B	KLHL42
CPD	hsa-miR-196a-5p	CEP350	KLHL11
TMOD2	hsa-miR-196a-5p	CEP41	DCAF15
EEA1	hsa-miR-196a-5p	CEP55	PHIP
CDKN1B	hsa-miR-196a-5p	CEP97	DCAF6
SMARCC1	hsa-miR-196a-5p	CERCAM	DCAF8
HMGA1	hsa-miR-196a-5p	CERS2	CX3CL1
PRLR	hsa-miR-196a-5p	CERS6	DAB2IP
SOCS4	hsa-miR-196a-5p	CFL1	MAP3K5
ZDHHC21	hsa-miR-196a-5p	CFL2	DAG1
BACH1	hsa-miR-196a-5p	CGGBP1	DMD
DCAF15	hsa-miR-196a-5p	CHAC1	DCAF7
MARS2	hsa-miR-196a-5p	CHAF1A	DYRK1A
TMEM143	hsa-miR-196a-5p	CHAMP1	HIPK2
PANK2	hsa-miR-196a-5p	CHCHD10	DYRK1B
GRPEL2	hsa-miR-196a-5p	CHD1	PIM1
KDM5A	hsa-miR-196a-5p	CHD2	DDX17
ZBTB39	hsa-miR-196a-5p	CHD3	DDX5
MIEF1	hsa-miR-196a-5p	CHD4	DDX3X
OSMR	hsa-miR-196a-5p	CHD6	EIF4E
ZNF710	hsa-miR-196a-5p	CHD7	NUFIP2
NEDD4L	hsa-miR-196a-5p	CHD9	GIGYF1
AAK1	hsa-miR-196a-5p	CHEK1	GIGYF2
HOOK1	hsa-miR-196a-5p	CHIC1	DENR
HABP4	hsa-miR-196a-5p	CHMP1A	EIF5
USP15	hsa-miR-196a-5p	CHMP1B	EIF2S1
PBX3	hsa-miR-196a-5p	CHMP2B	DERL1
YOD1	hsa-miR-196a-5p	CHMP7	DERL2
CALM1	hsa-miR-196a-5p	CHORDC1	FAF2
KATNBL1	hsa-miR-196a-5p	CHPT1	ERGIC2
CPEB3	hsa-miR-196a-5p	CHRM2	DKK1
SERP1	hsa-miR-196a-5p	CHST10	LRP6
GLTP	hsa-miR-196a-5p	CHST11	KREMEN1
TMX1	hsa-miR-196a-5p	CHST3	DNAJA1
SLC31A1	hsa-miR-196a-5p	CHST7	HSPA8
TEAD3	hsa-miR-196a-5p	CHTF8	DNAJA2
BCAT1	hsa-miR-196a-5p	CIC	DNAJB1
CDC34	hsa-miR-196a-5p	CIT	DNAJB5
SLC2A12	hsa-miR-196a-5p	CITED2	DNAJB4
LARP4	hsa-miR-196a-5p	CKAP5	DNAJB12
YY1	hsa-miR-196a-5p	CLASP1	DNAJC30
ABI2	hsa-miR-196a-5p	CLASP2	DNAJC5
SOX12	hsa-miR-196a-5p	CLCN3	DOCK4
ZBTB10	hsa-miR-196a-5p	CLCN5	ELMO2
TBPL1	hsa-miR-196a-5p	CLDN11	DSC2
OTX1	hsa-miR-196a-5p	CLDN12	DSG2
G3BP2	hsa-miR-32-5p	CLIP1	DST
MAN2A1	hsa-miR-32-5p	CLIP4	DUSP1
FNIP1	hsa-miR-32-5p	CLMN	MAPK1
RAB23	hsa-miR-32-5p	CLOCK	DUSP10
HIPK3	hsa-miR-32-5p	CLPTM1L	MAPK8
BTG2	hsa-miR-32-5p	CLTC	DUSP16
MAP2K4	hsa-miR-32-5p	CLUH	DUSP8
DOCK9	hsa-miR-32-5p	CMTM4	GLCCI1
EFR3A	hsa-miR-32-5p	CMTR2	FAM53C
DNAJB9	hsa-miR-32-5p	CNEP1R1	LZTS2
DCAF6	hsa-miR-32-5p	CNIH1	FAM117B
LHFPL2	hsa-miR-32-5p	CNIH4	E2F1
CDK16	hsa-miR-32-5p	CNN3	E2F6
NSF	hsa-miR-32-5p	CNNM2	MGA
PTAR1	hsa-miR-32-5p	CNNM3	MIER2
SESN3	hsa-miR-32-5p	CNNM4	HABP4
SCN8A	hsa-miR-32-5p	CNOT1	EFNA1
GPR180	hsa-miR-32-5p	CNOT2	EFNB2
GOLGA3	hsa-miR-32-5p	CNOT6	EPHA4
RHPN2	hsa-miR-32-5p	CNOT6L	EPHB4
PCDH11X	hsa-miR-32-5p	CNOT7	PIK3R3
PLEKHA1	hsa-miR-32-5p	CNPY3	ERBB3
SGK3	hsa-miR-32-5p	CNTN1	LRIG1
SNX13	hsa-miR-32-5p	CNTNAP1	PAK1
EDEM1	hsa-miR-32-5p	COA4	GRB10
SLC25A32	hsa-miR-32-5p	COBLL1	PRKCA
BCL2L11	hsa-miR-32-5p	COG3	EGLN1
CPEB3	hsa-miR-32-5p	COIL	EPAS1
PTEN	hsa-miR-32-5p	COL19A1	EGLN2
ERGIC2	hsa-miR-32-5p	COL25A1	EIF1
KIAA1109	hsa-miR-32-5p	COL27A1	EIF3J
ANP32E	hsa-miR-32-5p	COL4A2	EIF3A
HIVEP1	hsa-miR-32-5p	COL4A3BP	EIF4A2
SYNJ1	hsa-miR-32-5p	COPS2	EIF4G2
RSBN1	hsa-miR-32-5p	COPS3	EIF4EBP2
SPRYD4	hsa-miR-32-5p	COPS7B	ELAVL1
AGO3	hsa-miR-32-5p	CORO1C	PRKCD
TBL1XR1	hsa-miR-32-5p	COX5A	EMC7
LATS2	hsa-miR-32-5p	CPD	MMGT1
LRCH1	hsa-miR-32-5p	CPEB2	IRF1
HCN2	hsa-miR-32-5p	CPEB3	NAP1L1
MAP1B	hsa-miR-32-5p	CPEB4	NFYA
ESRP1	hsa-miR-32-5p	CPM	EP400
PIAS4	hsa-miR-32-5p	CPOX	EPC2
COL27A1	hsa-miR-32-5p	CPSF2	MORF4L2
SNN	hsa-miR-32-5p	CPSF4	EPC1
CPEB2	hsa-miR-32-5p	CPSF6	EPHA1
GLCE	hsa-miR-32-5p	CPSF7	EPHA3
UBE2W	hsa-miR-32-5p	CREB1	EPHA7
TEX2	hsa-miR-32-5p	CREB3L2	EPN1
TMF1	hsa-miR-32-5p	CREBBP	ERLIN1
MIA3	hsa-miR-32-5p	CREBL2	ERLIN2
CACNA1I	hsa-miR-32-5p	CREBRF	INSIG1
PITPNA	hsa-miR-32-5p	CREBZF	ESRRA
MEF2D	hsa-miR-32-5p	CRIM1	EXOC5
ITGA5	hsa-miR-32-5p	CRK	EXOC8
PIK3R3	hsa-miR-32-5p	CRKL	EZH1
CNEP1R1	hsa-miR-32-5p	CROT	JARID2
SGPP1	hsa-miR-32-5p	CRTAP	MTF2
MOAP1	hsa-miR-32-5p	CRTC1	PHF1
DYRK2	hsa-miR-32-5p	CRY2	LCOR
PHLPP2	hsa-miR-32-5p	CSDE1	EZR
ZDHHC5	hsa-miR-32-5p	CSF1	MSN
PTGER4	hsa-miR-32-5p	CSMD1	PEX19
DUSP5	hsa-miR-32-5p	CSNK1D	FAM98A
TOB1	hsa-miR-32-5p	CSNK1G1	FANCA
PPP1R37	hsa-miR-32-5p	CSNK1G2	FANCF
TOB2	hsa-miR-32-5p	CSNK1G3	FEM1B
ADCY3	hsa-miR-32-5p	CSNK2A1	FNIP1
DENND4B	hsa-miR-32-5p	CSRNP1	FRS2
SOX4	hsa-miR-32-5p	CSRNP2	PPP3R1
CIC	hsa-miR-32-5p	CSRNP3	FMR1
KAT2B	hsa-miR-32-5p	CTCF	FXR1
PTPRJ	hsa-miR-32-5p	CTDNEP1	ITGA5
SLC25A36	hsa-miR-32-5p	CTDSP1	ITGB3
MTMR9	hsa-miR-32-5p	CTDSP2	FNIP2
PTPRK	hsa-miR-32-5p	CTDSPL	LAMTOR3
GATA2	hsa-miR-32-5p	CTDSPL2	FOSL1
SERTAD3	hsa-miR-32-5p	CTNNA1	FOSL2
GOLGA4	hsa-miR-32-5p	CTNND1	FUS
PPP1R12C	hsa-miR-32-5p	CTSA	HNRNPD
PKDCC	hsa-miR-32-5p	CTTN	M6PR
ARF1	hsa-miR-32-5p	CTTNBP2NL	IGF2R
SLC9A7	hsa-miR-32-5p	CUL3	PLXND1
CCNC	hsa-miR-32-5p	CUL4A	GIT2
CXCL5	hsa-miR-32-5p	CUL5	GNAI3
COL19A1	hsa-miR-32-5p	CX3CL1	GNG5
BCAT2	hsa-miR-32-5p	CXADR	GNAQ
SLC25A16	hsa-miR-32-5p	CXCL5	GNG12
TGIF1	hsa-miR-32-5p	CYB561	GOT2
PPP1R12A	hsa-miR-32-5p	CYB5B	INSR
TULP4	hsa-miR-32-5p	CYB5R4	IGF1R
DUSP10	hsa-miR-32-5p	CYP1B1	IRS1
PITPNM2	hsa-miR-32-5p	CYP26B1	NIN
JOSD1	hsa-miR-32-5p	CYTH3	GTF2A1
FAM135A	hsa-miR-32-5p	DAB2IP	GTF2E1
TNPO1	hsa-miR-32-5p	DAG1	GTF2B
RAD21	hsa-miR-32-5p	DAGLA	POLR1C
SH3D19	hsa-miR-32-5p	DAPK1	HERC2
PHTF2	hsa-miR-32-5p	DARS2	MAPK6
TACC2	hsa-miR-32-5p	DAZAP2	NEURL4
MFHAS1	hsa-miR-32-5p	DCAF12	HGF
NF2	hsa-miR-32-5p	DCAF15	HIF1AN
RBM47	hsa-miR-32-5p	DCAF6	PPP1R13B
REXO1	hsa-miR-32-5p	DCAF7	PPP1R13L
GATA6	hsa-miR-32-5p	DCAF8	HOXA5
WASL	hsa-miR-32-5p	DCBLD2	HOXB6
IBTK	hsa-miR-32-5p	DCP1A	HOXA7
RAB8B	hsa-miR-32-5p	DCP2	HOXA9
INSIG1	hsa-miR-32-5p	DCTN2	HSPA4L
CPEB4	hsa-miR-32-5p	DCUN1D1	HSPE1-MOB4
DNAJB12	hsa-miR-32-5p	DCUN1D2	HSPG2
CASD1	hsa-miR-32-5p	DCUN1D3	NID1
SLC9A1	hsa-miR-32-5p	DDAH1	IGF2BP1
CNIH1	hsa-miR-32-5p	DDHD1	IGF2BP3
ZNF287	hsa-miR-32-5p	DDI2	IL6R
CHCHD10	hsa-miR-32-5p	DDIT4	IL6ST
KLHL11	hsa-miR-32-5p	DDX17	LIF
DSTYK	hsa-miR-32-5p	DDX21	JAK1
IRS2	hsa-miR-32-5p	DDX3X	INO80
ATP7A	hsa-miR-32-5p	DDX3Y	INO80D
DDX3Y	hsa-miR-32-5p	DDX42	IRS2
PIP5K1C	hsa-miR-32-5p	DDX5	IPO7
BMPR2	hsa-miR-32-5p	DDX52	KPNB1
SFXN1	hsa-miR-32-5p	DDX6	NDFIP1
XYLT2	hsa-miR-32-5p	DEDD	KANK1
ARPC2	hsa-miR-32-5p	DEK	KIF21A
ATP6V1B2	hsa-miR-32-5p	DENND4A	KANK2
CD2AP	hsa-miR-32-5p	DENND4B	KATNAL1
FMR1	hsa-miR-32-5p	DENND5B	KATNBL1
GOLGA8A	hsa-miR-32-5p	DENND6A	KDM5A
BSN	hsa-miR-32-5p	DENR	KIF5A
AFF3	hsa-miR-32-5p	DEPDC1	KLC2
SETD5	hsa-miR-32-5p	DEPDC1B	KIF5B
RBPMS2	hsa-miR-32-5p	DERL1	KMT2C
GOLGA7	hsa-miR-32-5p	DERL2	PRKAA1
NEDD4L	hsa-miR-32-5p	DESI1	KMT2D
FOSL2	hsa-miR-32-5p	DGCR2	PRKAB2
TSC1	hsa-miR-32-5p	DGCR8	KPNA1
MYLIP	hsa-miR-32-5p	DHCR24	KPNA6
MYH9	hsa-miR-32-5p	DHX33	NUP50
CCNE2	hsa-miR-32-5p	DHX57	KPNA2
ITM2B	hsa-miR-32-5p	DIAPH1	KPNA3
KIF5B	hsa-miR-32-5p	DICER1	KPNA4
PPARGC1B	hsa-miR-32-5p	DIP2A	NXF1
REV3L	hsa-miR-32-5p	DIP2B	POM121C
GALNT7	hsa-miR-32-5p	DKK1	LAMC1
ROBO1	hsa-miR-32-5p	DLG3	MOB1B
SPOCK2	hsa-miR-32-5p	DLG5	LDB1
CEP41	hsa-miR-32-5p	DLGAP4	LMO3
KLF6	hsa-miR-32-5p	DLST	LDLR
FNDC3B	hsa-miR-32-5p	DLX1	MYLIP
GATAD2B	hsa-miR-32-5p	DMD	LMAN1
SIK1	hsa-miR-32-5p	DMPK	MCFD2
ASB7	hsa-miR-32-5p	DMTF1	LRIG2
CHMP7	hsa-miR-32-5p	DMWD	LRIG3
LPP	hsa-miR-32-5p	DMXL1	MACF1
E2F3	hsa-miR-32-5p	DNA2	MAF1
DNAJC30	hsa-miR-32-5p	DNAJA1	NFE2L1
GDF11	hsa-miR-32-5p	DNAJA2	MAP2K1
AFF4	hsa-miR-32-5p	DNAJB1	MAP3K1
NUP43	hsa-miR-32-5p	DNAJB12	MAP2K3
SKI	hsa-miR-32-5p	DNAJB4	MAP3K4
SLC30A7	hsa-miR-32-5p	DNAJB5	MAP2K4
ATP2A2	hsa-miR-32-5p	DNAJB9	MAPKAPK2
ELOVL6	hsa-miR-32-5p	DNAJC16	MKNK2
RBFOX2	hsa-miR-32-5p	DNAJC21	MKNK1
EXOC5	hsa-miR-32-5p	DNAJC27	NFATC3
CHST7	hsa-miR-32-5p	DNAJC3	MAT2A
CCSER2	hsa-miR-32-5p	DNAJC30	MAT2B
ADM	hsa-miR-32-5p	DNAJC5	MCMBP
TMEM184B	hsa-miR-32-5p	DNAL1	OTUD3
TMEM87A	hsa-miR-32-5p	DOCK4	MEIS2
SMAD7	hsa-miR-32-5p	DOCK6	PBX3
NEO1	hsa-miR-32-5p	DOCK9	PBX2
DNAJC27	hsa-miR-32-5p	DOLPP1	MLLT10
PANK3	hsa-miR-32-5p	DPF2	MLLT6
WWC1	hsa-miR-32-5p	DPH3	MTMR6
ANKRD13C	hsa-miR-32-5p	DPP3	MTMR9
ATXN7	hsa-miR-32-5p	DR1	NAA15
GAS2L3	hsa-miR-32-5p	DSC2	NAA50
NFATC2IP	hsa-miR-32-5p	DSEL	NAA25
NFIX	hsa-miR-32-5p	DSG2	PAK4
GIGYF2	hsa-miR-32-5p	DST	NAPG
CSMD1	hsa-miR-32-5p	DSTYK	NSF
UVRAG	hsa-miR-32-5p	DTX2	PPARD
N4BP2	hsa-miR-32-5p	DTX4	PPARA
CCT6A	hsa-miR-32-5p	DUS1L	NR1D2
WDFY3	hsa-miR-32-5p	DUSP1	NDEL1
MGLL	hsa-miR-32-5p	DUSP10	PAFAH1B1
TMEM143	hsa-miR-32-5p	DUSP16	NEK6
ATL3	hsa-miR-32-5p	DUSP2	NEK7
CREB3L2	hsa-miR-32-5p	DUSP3	NFIB
MTHFD2	hsa-miR-32-5p	DUSP5	NFIC
ARFGEF2	hsa-miR-32-5p	DUSP7	NFIX
TRHDE	hsa-miR-32-5p	DUSP8	POU2F1
PRDM15	hsa-miR-32-5p	DVL3	NRIP1
TRAM2	hsa-miR-32-5p	DYNC1LI2	NRP1
TOR1AIP2	hsa-miR-32-5p	DYNLL2	PLXNA1
MTDH	hsa-miR-9-3p	DYRK1A	PLXNA2
VDAC1	hsa-miR-9-3p	DYRK1B	NUCKS1
DNAJA2	hsa-miR-9-3p	DYRK2	PHAX
ONECUT2	hsa-miR-9-5p	E2F1	OSBPL10
POU2F1	hsa-miR-9-5p	E2F2	OSBPL11
SLC50A1	hsa-miR-9-5p	E2F3	OSBPL9
MTHFD2	hsa-miR-9-5p	E2F5	PAFAH1B2
CTNNA1	hsa-miR-9-5p	E2F6	PAK6
TNC	hsa-miR-9-5p	E2F7	PAN2
BEND3	hsa-miR-9-5p	EAF1	PAN3
SHC1	hsa-miR-9-5p	EDA	PCDHA10
UHMK1	hsa-miR-9-5p	EDA2R	PCDHA11
FOXP4	hsa-miR-9-5p	EDEM1	PCDHA7
WASF2	hsa-miR-9-5p	EDEM3	PCDHA6
TGFBI	hsa-miR-9-5p	EDN1	PCDHA9
FOXP1	hsa-miR-9-5p	EEA1	PCDHA3
ZBED3	hsa-miR-9-5p	EEF2	PCDHA4
CCDC43	hsa-miR-9-5p	EFCAB14	PEX11B
ITPRIPL2	hsa-miR-9-5p	EFHD2	PEX13
ARID1B	hsa-miR-9-5p	EFNA1	PIK3CB
ATP8B2	hsa-miR-9-5p	EFNB2	PIP4K2A
PLBD2	hsa-miR-9-5p	EFR3A	PIP5K1A
ZKSCAN1	hsa-miR-9-5p	EGFR	PIP5K1C
ZBTB39	hsa-miR-9-5p	EGLN1	PKD1
SLC6A6	hsa-miR-9-5p	EGLN2	PKD2
ITM2B	hsa-miR-9-5p	EGR3	PPIL1
IPO4	hsa-miR-9-5p	EI24	POLR3D
CAPZA1	hsa-miR-9-5p	EIF1	PPFIA1
VCL	hsa-miR-9-5p	EIF2S1	PPP1CB
TSC22D2	hsa-miR-9-5p	EIF3A	PPP1R12C
MARCH6	hsa-miR-9-5p	EIF3J	PPP1R11
GALNT3	hsa-miR-9-5p	EIF4A2	PPP1R12A
AR	hsa-miR-9-5p	EIF4E	PPP2R5A
ELAVL1	hsa-miR-9-5p	EIF4EBP2	PPP2R5C
STT3B	hsa-miR-9-5p	EIF4G2	PPP3CB
TBPL1	hsa-miR-9-5p	EIF4H	PPP6R3
FYTTD1	hsa-miR-9-5p	EIF5	PRKAA2
ATL2	hsa-miR-9-5p	ELAVL1
ARID1A	hsa-miR-9-5p	ELAVL2
MYH9	hsa-miR-9-5p	ELF4
SLC20A2	hsa-miR-9-5p	ELK4
NRP1	hsa-miR-9-5p	ELL
ARPC1A	hsa-miR-9-5p	ELL2
SBNO1	hsa-miR-9-5p	ELMO2
FAM126B	hsa-miR-9-5p	ELMOD1
CNOT7	hsa-miR-9-5p	ELMOD2
CCNG1	hsa-miR-9-5p	ELMSAN1
NFIC	hsa-miR-9-5p	ELOVL4
SYT4	hsa-miR-9-5p	ELOVL6
MAEA	hsa-miR-9-5p	EMC7
RPS6KA4	hsa-miR-9-5p	ENAH
CHMP1B	hsa-miR-9-5p	ENPP5
LAMP1	hsa-miR-9-5p	ENTPD4
ACOT7	hsa-miR-9-5p	ENTPD6
SHROOM3	hsa-miR-9-5p	ENTPD7
ATP11A	hsa-miR-9-5p	EOGT
M6PR	hsa-miR-9-5p	EP300
ICMT	hsa-miR-9-5p	EP400
SLC25A24	hsa-miR-9-5p	EPAS1
UBE2Z	hsa-miR-9-5p	EPB41L1
MYO1C	hsa-miR-9-5p	EPC1
REEP4	hsa-miR-9-5p	EPC2
SLC5A3	hsa-miR-9-5p	EPHA1
TMEM109	hsa-miR-9-5p	EPHA2
DR1	hsa-miR-9-5p	EPHA3
RNF111	hsa-miR-9-5p	EPHA4
TXNDC5	hsa-miR-9-5p	EPHA7
CEP350	hsa-miR-9-5p	EPHB4
NUTF2	hsa-miR-9-5p	EPN1
SLC10A3	hsa-miR-9-5p	EPN2
ARFGEF1	hsa-miR-9-5p	EPS15
DNAJC3	hsa-miR-9-5p	ERBB3
KCTD10	hsa-miR-9-5p	ERC1
MAPKAPK2	hsa-miR-9-5p	ERCC4
FBRS	hsa-miR-9-5p	ERCC6
ARHGDIA	hsa-miR-9-5p	ERGIC1
REST	hsa-miR-9-5p	ERGIC2
ABL2	hsa-miR-9-5p	ERI2
MAP1B	hsa-miR-9-5p	ERLIN1
EFNA1	hsa-miR-9-5p	ERLIN2
GOLPH3	hsa-miR-9-5p	ERP29
INSIG1	hsa-miR-9-5p	ERP44
SIX4	hsa-miR-9-5p	ESPL1
FBXW2	hsa-miR-9-5p	ESRP1
OTUD3	hsa-miR-9-5p	ESRRA
HIPK1	hsa-miR-9-5p	ESYT1
DCBLD2	hsa-miR-9-5p	ETF1
DCTN2	hsa-miR-9-5p	ETNK1
REEP3	hsa-miR-9-5p	ETNK2
AMOTL2	hsa-miR-9-5p	ETS1
PRKCA	hsa-miR-9-5p	EVI5
SPECC1L	hsa-miR-9-5p	EXO1
LRCH4	hsa-miR-9-5p	EXOC5
CCNE2	hsa-miR-9-5p	EXOC8
MYRF	hsa-miR-9-5p	EXPH5
RAPH1	hsa-miR-9-5p	EXT1
HSP90AA1	hsa-miR-9-5p	EXTL3
VAT1	hsa-miR-9-5p	EZH1
CNNM4	hsa-miR-9-5p	EZH2
SNRK	hsa-miR-9-5p	EZR
FZD5	hsa-miR-9-5p	F3
PTBP1	hsa-miR-9-5p	FAF2
NAP1L1	hsa-miR-9-5p	FAM102A
DIAPH1	hsa-miR-9-5p	FAM117B
CBX5	hsa-miR-9-5p	FAM118A
SUDS3	hsa-miR-9-5p	FAM122B
AFF1	hsa-miR-9-5p	FAM126B
SIN3A	hsa-miR-9-5p	FAM129A
CNOT1	hsa-miR-9-5p	FAM129B
WDR6	hsa-miR-9-5p	FAM135A
CHD3	hsa-miR-9-5p	FAM136A
BCL2L11	hsa-miR-9-5p	FAM160A1
RPP14	hsa-miR-9-5p	FAM160B1
UHRF1BP1	hsa-miR-9-5p	FAM167A
AMOTL1	hsa-miR-9-5p	FAM171A1
NCOR2	hsa-miR-9-5p	FAM189B
STMN1	hsa-miR-9-5p	FAM214A
RHOA	hsa-miR-9-5p	FAM214B
KPNB1	hsa-miR-9-5p	FAM43A
CBFA2T2	hsa-miR-9-5p	FAM49B
DICER1	hsa-miR-9-5p	FAM53C
ANKRD52	hsa-miR-9-5p	FAM91A1
LZTS2	hsa-miR-9-5p	FAM98A
RANBP2	hsa-miR-9-5p	FANCA
CBX6	hsa-miR-9-5p	FANCF
PAK6	hsa-miR-9-5p	FASN
PAK4	hsa-miR-9-5p	FASTK
MPP3	hsa-miR-9-5p	FAT1
KLHL42	hsa-miR-9-5p	FBN1
MTF2	hsa-miR-9-5p	FBN2
NMT1	hsa-miR-9-5p	FBRS
RNF169	hsa-miR-9-5p	FBXL18
PANK3	hsa-miR-9-5p	FBXL19
LARP1	hsa-miR-9-5p	FBXL20
SLC44A1	hsa-miR-9-5p	FBXL3
HIPK2	hsa-miR-9-5p	FBXL5
ZNF646	hsa-miR-9-5p	FBXO11
HSPA13	hsa-miR-9-5p	FBXO21
HECTD1	hsa-miR-9-5p	FBXO28
CC2D1A	hsa-miR-9-5p	FBXO31
RC3H1	hsa-miR-9-5p	FBXO33
GTPBP1	hsa-miR-9-5p	FBXO41
TMEM33	hsa-miR-9-5p	FBXO45
DDX17	hsa-miR-9-5p	FBXW11
CEP170B	hsa-miR-9-5p	FBXW2
DYRK1A	hsa-miR-9-5p	FBXW7
ADAM10	hsa-miR-9-5p	FEM1B
CSNK1G2	hsa-miR-9-5p	FEM1C
BCL6	hsa-miR-9-5p	FERMT2
C2CD2	hsa-miR-9-5p	FGD6
ARCN1	hsa-miR-9-5p	FGF11
TMEM248	hsa-miR-9-5p	FGF18
PTBP2	hsa-miR-9-5p	FGFR1
BTBD7	hsa-miR-9-5p	FHOD1
SRF	hsa-miR-9-5p	FKBP1A
KLHDC10	hsa-miR-9-5p	FKBP5
SZRD1	hsa-miR-9-5p	FKRP
DGCR8	hsa-miR-9-5p	FLNB
ZDHHC20	hsa-miR-9-5p	FLOT1
PTGFRN	hsa-miR-9-5p	FLVCR1
TNRC6A	hsa-miR-9-5p	FMR1
TNRC6B	hsa-miR-9-5p	FN1
THOC5	hsa-miR-9-5p	FNBP1L
MICAL3	hsa-miR-9-5p	FNBP4
KIF1C	hsa-miR-9-5p	FNDC3A
UBE2Q1	hsa-miR-9-5p	FNDC3B
UBR5	hsa-miR-9-5p	FNIP1
CTDSP2	hsa-miR-9-5p	FNIP2
WIZ	hsa-miR-9-5p	FOSL1
FNIP1	hsa-miR-9-5p	FOSL2
UBN1	hsa-miR-9-5p	FOXA1
SRCAP	hsa-miR-9-5p	FOXF2
ARL1	hsa-miR-9-5p	FOXJ2
TAB3	hsa-miR-9-5p	FOXJ3
STARD13	hsa-let-7e-5p	FOXK1
HMGA2	hsa-let-7e-5p	FOXK2
IGDCC3	hsa-let-7e-5p	FOXM1
IGF2BP1	hsa-let-7e-5p	FOXN2
NR6A1	hsa-let-7e-5p	FOXP1
ARID3B	hsa-let-7e-5p	FOXP4
TRIM71	hsa-let-7e-5p	FRAS1
SMARCAD1	hsa-let-7e-5p	FRAT2
HIC2	hsa-let-7e-5p	FREM2
NAP1L1	hsa-let-7e-5p	FRMD4A
PGRMC1	hsa-let-7e-5p	FRMD6
CBX5	hsa-let-7e-5p	FRS2
NME6	hsa-let-7e-5p	FRY
ADAMTS15	hsa-let-7e-5p	FRYL
CDC34	hsa-let-7e-5p	FSCN1
SLC10A7	hsa-let-7e-5p	FUBP1
SFMBT1	hsa-let-7e-5p	FURIN
LRIG3	hsa-let-7e-5p	FUS
ZNF512B	hsa-let-7e-5p	FXR1
ZNF710	hsa-let-7e-5p	FYCO1
UTRN	hsa-let-7e-5p	FYTTD1
GNG5	hsa-let-7e-5p	FZD3
PPP1R15B	hsa-let-7e-5p	FZD4
SKIL	hsa-let-7e-5p	FZD5
YOD1	hsa-let-7e-5p	FZD6
GXYLT1	hsa-let-7e-5p	G3BP2
LPGAT1	hsa-let-7e-5p	GABARAPL1
IGF1R	hsa-let-7e-5p	GADD45A
CCNJ	hsa-let-7e-5p	GALC
ZBTB5	hsa-let-7e-5p	GALNT1
STX3	hsa-let-7e-5p	GALNT10
FZD3	hsa-let-7e-5p	GALNT2
ZNF644	hsa-let-7e-5p	GALNT3
CLDN12	hsa-let-7e-5p	GALNT4
COIL	hsa-let-7e-5p	GALNT7
2004-08-01	hsa-let-7e-5p	GAN
GNPTAB	hsa-let-7e-5p	GAS2L3
ADRB2	hsa-let-7e-5p	GATA2
TET3	hsa-let-7e-5p	GATA6
CLCN5	hsa-let-7e-5p	GATAD2A
SMC1A	hsa-let-7e-5p	GATAD2B
BIN3	hsa-let-7e-5p	GBF1
SLC35D2	hsa-let-7e-5p	GDAP2
ONECUT2	hsa-let-7e-5p	GDF11
IGF2BP3	hsa-let-7e-5p	GDI1
STK40	hsa-let-7e-5p	GDPD1
MAP4K3	hsa-let-7e-5p	GGA3
E2F5	hsa-let-7e-5p	GHR
DLST	hsa-let-7e-5p	GID4
SLC16A9	hsa-let-7e-5p	GIGYF1
AHCTF1	hsa-let-7e-5p	GIGYF2
DTX4	hsa-let-7e-5p	GIPC1
DNA2	hsa-let-7e-5p	GIT2
PLEKHA8	hsa-let-7e-5p	GJC1
DMD	hsa-let-7e-5p	GLCCI1
SENP2	hsa-let-7e-5p	GLCE
PEX11B	hsa-let-7e-5p	GLE1
MARS2	hsa-let-7e-5p	GLTP
TMPRSS2	hsa-let-7e-5p	GMFB
FRAS1	hsa-let-7e-5p	GNA12
EDN1	hsa-let-7e-5p	GNA13
ZNF280B	hsa-let-7e-5p	GNAI3
DTX2	hsa-let-7e-5p	GNAQ
PCGF3	hsa-let-7e-5p	GNB1
USP38	hsa-let-7e-5p	GNG12
MDM4	hsa-let-7e-5p	GNG5
PBX2	hsa-let-7e-5p	GNPNAT1
TTLL4	hsa-let-7e-5p	GNPTAB
RUFY3	hsa-let-7e-5p	GNS
TMEM65	hsa-let-7e-5p	GOLGA3
TGFBR1	hsa-let-7e-5p	GOLGA4
PXDN	hsa-let-7e-5p	GOLGA7
COL4A2	hsa-let-7e-5p	GOLGA8A
ITGB3	hsa-let-7e-5p	GOLPH3
BZW1	hsa-let-7e-5p	GOLT1B
HAS2	hsa-let-7e-5p	GOSR1
NHLRC3	hsa-let-7e-5p	GOT2
FAM135A	hsa-let-7e-5p	GPATCH8
IGDCC4	hsa-let-7e-5p	GPC1
DDI2	hsa-let-7e-5p	GPC6
ACVR1C	hsa-let-7e-5p	GPCPD1
ERCC6	hsa-let-7e-5p	GPM6A
XRN1	hsa-let-7e-5p	GPR137C
CEP135	hsa-let-7e-5p	GPR158
FNIP1	hsa-let-7e-5p	GPR180
ZFYVE26	hsa-let-7e-5p	GPR63
TMPPE	hsa-let-7e-5p	GRAMD1B
E2F6	hsa-let-7e-5p	GRB10
MAPK6	hsa-let-7e-5p	GRB2
PBX3	hsa-let-7e-5p	GRPEL1
SOCS4	hsa-let-7e-5p	GRPEL2
RBFOX2	hsa-let-7e-5p	GSE1
ASAP1	hsa-let-7e-5p	GSK3B
GALNT2	hsa-let-7e-5p	GTDC1
CNOT6L	hsa-let-7e-5p	GTF2A1
THOC2	hsa-let-7e-5p	GTF2B
GALC	hsa-let-7e-5p	GTF2E1
PLXND1	hsa-let-7e-5p	GTF2I
HIP1	hsa-let-7e-5p	GTF3C2
SRGAP1	hsa-let-7e-5p	GTPBP1
KCTD21	hsa-let-7e-5p	GTPBP2
GJC1	hsa-let-7e-5p	GXYLT1
MRS2	hsa-let-7e-5p	H2AFY
MYCN	hsa-let-7e-5p	H6PD
OSBPL3	hsa-let-7e-5p	HABP4
FZD4	hsa-let-7e-5p	HAS2
FNDC3A	hsa-let-7e-5p	HAUS8
GAN	hsa-let-7e-5p	HBP1
LBR	hsa-let-7e-5p	HCN2
HDLBP	hsa-let-7e-5p	HDAC7
FGF11	hsa-let-7e-5p	HDLBP
RDX	hsa-let-7e-5p	HDX
CASP3	hsa-let-7e-5p	HECA
SLC38A9	hsa-let-7e-5p	HECTD1
RNF20	hsa-let-7e-5p	HECTD2
TMEM167A	hsa-let-7e-5p	HEG1
SLC20A1	hsa-let-7e-5p	HELZ
ZNF275	hsa-let-7e-5p	HERC2
USP24	hsa-let-7e-5p	HERPUD1
MED8	hsa-let-7e-5p	HGF
AEN	hsa-let-7e-5p	HIC2
LIPH	hsa-let-7e-5p	HIF1A
AGAP1	hsa-let-7e-5p	HIF1AN
SPRYD4	hsa-let-7e-5p	HIP1
INSR	hsa-let-7e-5p	HIPK1
HDX	hsa-let-7e-5p	HIPK2
HIF1AN	hsa-let-7e-5p	HIPK3
EFHD2	hsa-let-7e-5p	HIVEP1
COL27A1	hsa-let-7e-5p	HMBOX1
NYNRIN	hsa-let-7e-5p	HMGA1
XKR8	hsa-let-7e-5p	HMGA2
AP1S1	hsa-let-7e-5p	HMGCS1
MAP3K9	hsa-let-7e-5p	HNRNPA0
BEND4	hsa-let-7e-5p	HNRNPD
TMOD2	hsa-let-7e-5p	HNRNPH3
PRSS22	hsa-let-7e-5p	HNRNPU
COL4A3BP	hsa-let-7e-5p	HOOK1
APBB3	hsa-let-7e-5p	HOXA10
ENTPD7	hsa-let-7e-5p	HOXA5
POLR3D	hsa-let-7e-5p	HOXA7
SLC5A6	hsa-let-7e-5p	HOXA9
ELF4	hsa-let-7e-5p	HOXB6
PDE12	hsa-let-7e-5p	HOXC8
RAB11FIP4	hsa-let-7e-5p	HP1BP3
CDKN1A	hsa-let-7e-5p	HPRT1
NGF	hsa-let-7e-5p	HS2ST1
IGF2BP2	hsa-let-7e-5p	HSP90AA1
TNFSF9	hsa-let-7e-5p	HSP90B1
LINGO1	hsa-let-7e-5p	HSPA13
SLC2A12	hsa-let-7e-5p	HSPA4L
DVL3	hsa-let-7e-5p	HSPA8
NEK3	hsa-let-7e-5p	HSPE1-MOB4
PDPR	hsa-let-7e-5p	HSPG2
KDM3A	hsa-let-7e-5p	IARS
DHX57	hsa-let-7e-5p	IBTK
TAF9B	hsa-let-7e-5p	ICK
EDEM3	hsa-let-7e-5p	ICMT
PEG10	hsa-let-7e-5p	IDH2
CERCAM	hsa-let-7e-5p	IER3IP1
ZNF516	hsa-let-7e-5p	IGDCC3
SENP5	hsa-let-7e-5p	IGDCC4
IRS2	hsa-let-7e-5p	IGF1R
SEMA4C	hsa-let-7e-5p	IGF2BP1
MTDH	hsa-let-7e-5p	IGF2BP2
ATP2A2	hsa-let-7e-5p	IGF2BP3
LRIG2	hsa-let-7e-5p	IGF2R
DNAJA2	hsa-let-7e-5p	IGSF3
GALNT1	hsa-let-7e-5p	IKBKB
TRANK1	hsa-let-7e-5p	IKZF4
ARID3A	hsa-let-7e-5p	IL17RD
GTF2I	hsa-let-7e-5p	IL6R
RALB	hsa-let-7e-5p	IL6ST
TECPR2	hsa-let-7e-5p	ILF3
RANBP2	hsa-let-7e-5p	IMPAD1
STARD9	hsa-let-7e-5p	IMPDH1
PLEKHO1	hsa-let-7e-5p	INHBB
ERCC4	hsa-let-7e-5p	INO80
CHD4	hsa-let-7e-5p	INO80D
FGD6	hsa-let-7e-5p	INPP5A
DUSP1	hsa-let-7e-5p	INSIG1
ACVR2A	hsa-let-7e-5p	INSR
EPHA4	hsa-let-7e-5p	IP6K1
ABL2	hsa-let-7e-5p	IPMK
TBKBP1	hsa-let-7e-5p	IPO4
RICTOR	hsa-let-7e-5p	IPO5
POGZ	hsa-let-7e-5p	IPO7
E2F2	hsa-let-7e-5p	IPO9
MBD2	hsa-let-7e-5p	IQSEC2
GOLT1B	hsa-let-7e-5p	IRF1
ACER2	hsa-let-7e-5p	IRF2BP2
UGCG	hsa-let-7e-5p	IRF9
FAM214B	hsa-let-7e-5p	IRS1
SESTD1	hsa-let-7e-5p	IRS2
KIAA0930	hsa-let-7e-5p	ISOC1
ABCC5	hsa-let-7e-5p	IST1
PLAGL2	hsa-let-7e-5p	ITCH
SCD	hsa-let-7e-5p	ITGA3
XK	hsa-let-7e-5p	ITGA5
NME4	hsa-let-7e-5p	ITGB3
FNIP2	hsa-let-7e-5p	ITM2B
MEIS2	hsa-let-7e-5p	ITPKB
KLF9	hsa-let-7e-5p	ITPRIPL2
STARD3NL	hsa-let-7e-5p	ITSN2
CDC25A	hsa-let-7e-5p	JAG1
NPEPL1	hsa-let-7e-5p	JAK1
SRD5A3	hsa-let-7e-5p	JARID2
FNDC3B	hsa-let-7e-5p	JKAMP
DCUN1D2	hsa-let-7e-5p	JMJD1C
ARG2	hsa-let-7e-5p	JOSD1
PRPF38B	hsa-let-7e-5p	JUN
TMC7	hsa-let-7e-5p	KANK1
MAP3K1	hsa-let-7e-5p	KANK2
BSN	hsa-let-7e-5p	KAT2B
SLC22A23	hsa-let-7e-5p	KAT7
PIGA	hsa-let-7e-5p	KATNAL1
CCDC71L	hsa-let-7e-5p	KATNBL1
ABHD17C	hsa-let-7e-5p	KBTBD2
EIF4G2	hsa-let-7e-5p	KBTBD6
PRKAR2A	hsa-let-7e-5p	KCMF1
HOOK1	hsa-let-7e-5p	KCNJ14
TXLNA	hsa-let-7e-5p	KCNQ4
ZBTB39	hsa-let-7e-5p	KCTD10
SEMA4G	hsa-let-7e-5p	KCTD2
LIPT2	hsa-let-7e-5p	KCTD21
TRIM41	hsa-let-7e-5p	KDELR1
DPH3	hsa-let-7e-5p	KDM2A
MED28	hsa-let-7e-5p	KDM3A
RAB3GAP2	hsa-let-7e-5p	KDM5A
PGM2L1	hsa-let-7e-5p	KDSR
PCDH20	hsa-let-7e-5p	KHNYN
PITPNM3	hsa-let-7e-5p	KIAA0930
PQLC2	hsa-let-7e-5p	KIAA1109
KATNAL1	hsa-let-7e-5p	KIAA1217
LRFN4	hsa-let-7e-5p	KIAA1522
EOGT	hsa-let-7e-5p	KIAA1549
GRPEL2	hsa-let-7e-5p	KIAA2013
BCAT1	hsa-let-7e-5p	KIF13A
RBMS2	hsa-let-7e-5p	KIF1B
RNF44	hsa-let-7e-5p	KIF1C
SLC25A24	hsa-let-7e-5p	KIF21A
PDP2	hsa-let-7e-5p	KIF23
STXBP5	hsa-let-7e-5p	KIF2A
TTL	hsa-let-7e-5p	KIF3B
GDPD1	hsa-let-7e-5p	KIF5A
TSC22D2	hsa-let-7e-5p	KIF5B
ARRDC4	hsa-let-7e-5p	KLC2
DPP3	hsa-let-7e-5p	KLF10
ZBTB10	hsa-let-7e-5p	KLF11
TXLNG	hsa-let-7e-5p	KLF13
MTUS1	hsa-let-7e-5p	KLF3
SMARCC1	hsa-let-7e-5p	KLF6
MAP4K4	hsa-let-7e-5p	KLF7
HMGA1	hsa-let-7e-5p	KLF9
SYNCRIP	hsa-let-7e-5p	KLHDC10
NAT8L	hsa-let-7e-5p	KLHL11
ZNF10	hsa-let-7e-5p	KLHL15
DICER1	hsa-let-7e-5p	KLHL18
TSC1	hsa-let-7e-5p	KLHL20
AMMECR1L	hsa-let-7e-5p	KLHL23
ADRB1	hsa-let-7e-5p	KLHL26
ZNF652	hsa-let-7e-5p	KLHL28
MSN	hsa-let-7e-5p	KLHL36
PLD3	hsa-let-7e-5p	KLHL42
TNFRSF1B	hsa-let-7e-5p	KLK10
MAP3K2	hsa-let-7e-5p	KMT2A
SUCLG2	hsa-let-7e-5p	KMT2B
SLK	hsa-let-7e-5p	KMT2C
ARPP19	hsa-let-7e-5p	KMT2D
ZC3H3	hsa-let-7e-5p	KPNA1
HOXA9	hsa-let-7e-5p	KPNA2
PRKAA2	hsa-let-7e-5p	KPNA3
TMED5	hsa-let-7e-5p	KPNA4
MOB4	hsa-let-7e-5p	KPNA6
ZNF341	hsa-let-7e-5p	KPNB1
FBXO45	hsa-let-7e-5p	KRAS
TRIB1	hsa-let-7e-5p	KREMEN1
PACS2	hsa-let-7e-5p	L1CAM
KLHL23	hsa-let-7e-5p	LAMA4
PARM1	hsa-let-7e-5p	LAMC1
RBMS1	hsa-let-7e-5p	LAMP1
CDV3	hsa-let-7e-5p	LAMTOR3
ANKFY1	hsa-let-7e-5p	LARP1
PPARGC1B	hsa-let-7e-5p	LARP4
SECISBP2L	hsa-let-7e-5p	LARP4B
POLR2D	hsa-let-7e-5p	LASP1
ZNF200	hsa-let-7e-5p	LATS2
DLGAP4	hsa-let-7e-5p	LBR
CHIC1	hsa-let-7e-5p	LCLAT1
KPNA1	hsa-let-7e-5p	LCOR
MGAT4A	hsa-let-7e-5p	LDB1
PAG1	hsa-let-7e-5p	LDLR
SSH1	hsa-let-7e-5p	LDLRAP1
THBS1	hsa-let-7e-5p	LEMD3
PDGFB	hsa-let-7e-5p	LETM1
2003-08-01	hsa-let-7e-5p	LGALSL
EPHA3	hsa-let-7e-5p	LHFPL2
LSM11	hsa-let-7e-5p	LIF
MIEF1	hsa-let-7e-5p	LIFR
RAB15	hsa-let-7e-5p	LIMA1
MXD1	hsa-let-7e-5p	LIMD1
CBX2	hsa-let-7e-5p	LIMK1
MEX3A	hsa-let-7e-5p	LIMK2
KMT2D	hsa-let-7e-5p	LINGO1
ARMC8	hsa-let-7e-5p	LIPH
SLC1A4	hsa-let-7e-5p	LIPT2
ERGIC1	hsa-let-7e-5p	LMAN1
STEAP3	hsa-let-7e-5p	LMAN2L
USP49	hsa-let-7e-5p	LMLN
KATNBL1	hsa-let-7e-5p	LMO3
SOX13	hsa-let-7e-5p	LMTK2
CALU	hsa-let-7e-5p	LNPEP
SOWAHA	hsa-let-7e-5p	LNX2
STX17	hsa-let-7e-5p	LOXL2
TRABD	hsa-let-7e-5p	LPCAT1
C1GALT1	hsa-let-7e-5p	LPGAT1
GHR	hsa-let-7e-5p	LPP
SURF4	hsa-let-7e-5p	LRCH1
AIFM1	hsa-let-7e-5p	LRCH4
TMX4	hsa-let-7e-5p	LRFN4
SREBF2	hsa-let-7e-5p	LRIG1
SLC31A1	hsa-let-7e-5p	LRIG2
LIMD1	hsa-let-7e-5p	LRIG3
ETNK2	hsa-let-7e-5p	LRP10
BCAP29	hsa-let-7e-5p	LRP12
SMCR8	hsa-let-7e-5p	LRP6
MSI2	hsa-let-7e-5p	LRP8
SYT7	hsa-let-7e-5p	LRRC3
ATAD2B	hsa-let-7e-5p	LRRC41
DUSP16	hsa-let-7e-5p	LRRC57
CCND1	hsa-let-7e-5p	LRRC8A
BTG2	hsa-let-7e-5p	LRRC8B
SPATA2	hsa-let-7e-5p	LRRC8D
TMEM143	hsa-let-7e-5p	LSM11
TMEM178B	hsa-let-7e-5p	LUC7L2
SLC52A3	hsa-let-7e-5p	LUZP1
ZNF566	hsa-let-7e-5p	LYSMD2
TGDS	hsa-let-7e-5p	LZTS2
KIAA1549	hsa-let-7e-5p	M6PR
PKN2	hsa-let-7e-5p	MACF1
GIPC1	hsa-let-7e-5p	MAEA
AGO1	hsa-let-7e-5p	MAF
UBE2G2	hsa-let-7e-5p	MAF1
ANKRD52	hsa-let-7e-5p	MAFB
FKRP	hsa-let-7e-5p	MAFG
TUSC2	hsa-let-7e-5p	MAFK
RAB40C	hsa-let-7e-5p	MAGI1
SOCS1	hsa-let-7e-5p	MAL2
SCYL3	hsa-let-7e-5p	MAML3
LIMK2	hsa-let-7e-5p	MAN2A1
NOVA1	hsa-let-7e-5p	MAP1B
CEP164	hsa-let-7e-5p	MAP2K1
YTHDF3	hsa-let-7e-5p	MAP2K3
ETNK1	hsa-let-7e-5p	MAP2K4
TEAD3	hsa-let-7e-5p	MAP3K1
ELOVL4	hsa-let-7e-5p	MAP3K10
PRDM1	hsa-let-7e-5p	MAP3K12
LRRC8B	hsa-let-7e-5p	MAP3K2
SNAP23	hsa-let-7e-5p	MAP3K3
FREM2	hsa-let-7e-5p	MAP3K4
EGLN2	hsa-let-7e-5p	MAP3K5
BCL7A	hsa-let-7e-5p	MAP3K9
GALNT4	hsa-let-7e-5p	MAP4K3
MARCH9	hsa-let-7e-5p	MAP4K4
TRIB2	hsa-let-7e-5p	MAP7
ICMT	hsa-let-7e-5p	MAP7D1
POC1B-GALNT4	hsa-let-7e-5p	MAPK1
CACNA1I	hsa-let-7e-5p	MAPK6
RORC	hsa-let-7e-5p	MAPK8
CDCA8	hsa-let-7e-5p	MAPK8IP3
SLC16A14	hsa-let-7e-5p	MAPKAPK2
CSRNP3	hsa-let-7e-5p	MAPRE1
KHNYN	hsa-let-7e-5p	MAPRE3
CRY2	hsa-let-7e-5p	MARCH6
CPSF4	hsa-let-7e-5p	MARCH9
TET2	hsa-let-7e-5p	MARCKS
FAM118A	hsa-let-7e-5p	MARK1
BZW2	hsa-let-7e-5p	MARS2
ARL4D	hsa-let-7e-5p	MAT2A
DUSP7	hsa-let-7e-5p	MAT2B
HABP4	hsa-let-7e-5p	MATR3
TRHDE	hsa-let-7e-5p	MBD2
TP53	hsa-let-7e-5p	MBNL1
CFL2	hsa-let-7e-5p	MBNL3
WIPI2	hsa-let-7e-5p	MBOAT2
ANKRD46	hsa-let-7e-5p	MBTPS1
SFT2D3	hsa-let-7e-5p	MBTPS2
CRK	hsa-let-7e-5p	MCFD2
TPP1	hsa-let-7e-5p	MCL1
DYRK2	hsa-let-7e-5p	MCM3
WARS2	hsa-let-7e-5p	MCMBP
RPS6KA3	hsa-let-7e-5p	MDFI
DAGLA	hsa-let-7e-5p	MDFIC
SBNO1	hsa-let-7e-5p	MDM4
RNF38	hsa-let-7e-5p	MDN1
MYCBP	hsa-let-7e-5p	MECP2
ELK4	hsa-let-7e-5p	MED1
SNN	hsa-let-7e-5p	MED12L
NAA30	hsa-let-7e-5p	MED13L
TEX261	hsa-let-7e-5p	MED17
GDAP2	hsa-let-7e-5p	MED21
SULF2	hsa-let-7e-5p	MED26
ERP29	hsa-let-7e-5p	MED28
BBX	hsa-let-7e-5p	MED8
ATP6V1C1	hsa-let-7e-5p	MEF2D
SMIM13	hsa-let-7e-5p	MEGF9
TMEM41A	hsa-let-7e-5p	MEIS2
ATP2B4	hsa-let-7e-5p	MELK
HS2ST1	hsa-let-7e-5p	MET
AAK1	hsa-let-7e-5p	METAP2
ADIPOR2	hsa-let-7e-5p	MEX3A
MON2	hsa-let-7e-5p	MEX3D
DAPK1	hsa-let-7e-5p	MFAP3
SEMA4F	hsa-let-7e-5p	MFAP3L
NIPA1	hsa-let-7e-5p	MFHAS1
MAP3K3	hsa-let-7e-5p	MFN2
BTBD9	hsa-let-7e-5p	MFSD5
RBM38	hsa-let-7e-5p	MFSD9
CYTH3	hsa-let-7e-5p	MGA
SOCS7	hsa-let-7e-5p	MGAT2
LDB1	hsa-let-7e-5p	MGAT4A
YY1	hsa-let-7e-5p	MGLL
SLC45A4	hsa-let-7e-5p	MIA3
CHST3	hsa-let-7e-5p	MIB1
CRTAP	hsa-let-7e-5p	MICAL3
RDH10	hsa-let-7e-5p	MIDN
RRP1B	hsa-let-7e-5p	MIEF1
FRS2	hsa-let-7e-5p	MIER1
IDH2	hsa-let-7e-5p	MIER2
HELZ	hsa-let-7e-5p	MIER3
MLLT10	hsa-let-7e-5p	MINK1
DARS2	hsa-let-7e-5p	MINPP1
KLK10	hsa-let-7e-5p	MITF
B3GAT3	hsa-let-7e-5p	MKLN1
MGLL	hsa-let-7e-5p	MKNK1
MDFI	hsa-let-7e-5p	MKNK2
CCNY	hsa-let-7e-5p	MKRN1
KREMEN1	hsa-let-7e-5p	MLEC
SEC31B	hsa-let-7e-5p	MLLT1
DST	hsa-let-7e-5p	MLLT10
PPP3CA	hsa-let-7e-5p	MLLT6
INPP5A	hsa-let-7e-5p	MLX
NSD1	hsa-let-7e-5p	MMD
ESPL1	hsa-let-7e-5p	MMGT1
DYRK1A	hsa-let-7e-5p	MMP15
BCL2L1	hsa-let-7e-5p	MMP16
MGA	hsa-let-7e-5p	MMP24
SMAD2	hsa-let-7e-5p	MNT
GRAMD1B	hsa-let-7e-5p	MOAP1
SKIDA1	hsa-let-7e-5p	MOB1B
MBTPS2	hsa-let-7e-5p	MOB3B
SCN8A	hsa-miR-107	MOB4
DICER1	hsa-miR-108	MOGS
MED26	hsa-miR-109	MON2
KIF21A	hsa-miR-110	MORF4L1
ATP13A3	hsa-miR-111	MORF4L2
TRIAP1	hsa-miR-112	MPDZ
FBXW7	hsa-miR-113	MPP3
CLIP1	hsa-miR-114	MPRIP
CLOCK	hsa-miR-115	MRS2
RIMS3	hsa-miR-116	MSI2
MEF2D	hsa-miR-117	MSMO1
PLEKHA1	hsa-miR-118	MSN
KIF23	hsa-miR-119	MTA1
MYH9	hsa-miR-120	MTDH
IARS	hsa-miR-121	MTF1
NF1	hsa-miR-122	MTF2
NUP50	hsa-miR-123	MTFR1
TNRC6B	hsa-miR-124	MTFR1L
PPP6R2	hsa-miR-125	MTHFD2
USP42	hsa-miR-126	MTMR1
ARMC1	hsa-miR-127	MTMR11
RNF38	hsa-miR-128	MTMR12
ACVR2B	hsa-miR-129	MTMR3
ZBTB10	hsa-miR-130	MTMR4
ELK4	hsa-miR-131	MTMR6
PLEKHF2	hsa-miR-132	MTMR9
AGO4	hsa-miR-133	MTPN
ZCCHC2	hsa-miR-134	MTSS1
PAFAH1B2	hsa-miR-135	MTUS1
NDEL1	hsa-miR-136	MTX3
HERC2	hsa-miR-137	MXD1
GPC6	hsa-miR-138	MXI1
CACNA2D1	hsa-miR-139	MYADM
CHD2	hsa-miR-140	MYBL1
SUN2	hsa-miR-141	MYCBP
PDZD8	hsa-miR-142	MYCN
TGFBR3	hsa-miR-143	MYH10
CAB39	hsa-miR-144	MYH9
PGRMC2	hsa-miR-145	MYLIP
DYRK2	hsa-miR-146	MYNN
GPCPD1	hsa-miR-147	MYO10
PAG1	hsa-miR-148	MYO19
PPP6C	hsa-miR-149	MYO1C
PDE3B	hsa-miR-150	MYO1D
ARIH2	hsa-miR-151	MYO5B
GGA3	hsa-miR-152	MYRF
ASH1L	hsa-miR-153	N4BP1
SMARCE1	hsa-miR-154	N4BP2
SH3BP4	hsa-miR-155	NAA15
SBNO1	hsa-miR-156	NAA25
GALNT7	hsa-miR-157	NAA30
UBE4A	hsa-miR-158	NAA50
THOC2	hsa-miR-159	NABP1
CNNM2	hsa-miR-160	NACC2
ZBTB39	hsa-miR-161	NAP1L1
G3BP2	hsa-miR-162	NAPEPLD
PRR14L	hsa-miR-163	NAPG
CELSR2	hsa-miR-164	NAT8L
UBE2R2	hsa-miR-165	NAV1
CUL4A	hsa-miR-166	NBEA
ABL2	hsa-miR-167	NBEAL1
MFN2	hsa-miR-168	NBL1
PDS5A	hsa-miR-169	NCAM2
CDK6	hsa-miR-170	NCEH1
VAV3	hsa-miR-171	NCKAP1
AGO1	hsa-miR-172	NCLN
PPM1E	hsa-miR-173	NCOA2
RAB1B	hsa-miR-174	NCOA3
TNPO1	hsa-miR-175	NCOA4
MTFR1L	hsa-miR-176	NCOR1
WNK1	hsa-miR-177	NCOR2
DLG5	hsa-miR-178	NCS1
LATS2	hsa-miR-179	NDEL1
PURB	hsa-miR-180	NDFIP1
BCAT2	hsa-miR-181	NDN
C2CD5	hsa-miR-182	NDRG1
CSNK1G3	hsa-miR-183	NDST1
ARL8A	hsa-miR-184	NDUFV3
GPATCH8	hsa-miR-185	NECAP1
ANKFY1	hsa-miR-186	NEDD4L
PRPF4B	hsa-miR-187	NEK3
COBLL1	hsa-miR-188	NEK6
DCUN1D3	hsa-miR-189	NEK7
FAF2	hsa-miR-190	NEO1
SRGAP1	hsa-miR-191	NEURL1B
MBNL1	hsa-miR-192	NEURL4
PHF20	hsa-miR-193	NF1
OGT	hsa-miR-194	NF2
SLC20A2	hsa-miR-195	NFAT5
CAPZA2	hsa-miR-196	NFATC2IP
MTMR4	hsa-miR-197	NFATC3
CNTNAP1	hsa-miR-198	NFE2L1
GNPNAT1	hsa-miR-199	NFIB
MYBL1	hsa-miR-200	NFIC
DCBLD2	hsa-miR-201	NFIX
UBR4	hsa-miR-202	NFS1
ACOX1	hsa-miR-203	NFYA
RC3H1	hsa-miR-204	NGF
NR2C2	hsa-miR-205	NHLRC2
PDIK1L	hsa-miR-206	NHLRC3
KIF1B	hsa-miR-207	NID1
PDE8B	hsa-miR-208	NIN
PITPNA	hsa-miR-209	NIPA1
CHD1	hsa-miR-210	NIPAL3
RAB10	hsa-miR-211	NIPBL
ABHD2	hsa-miR-212	NISCH
SLC44A1	hsa-miR-213	NKIRAS1
PRKAB2	hsa-miR-214	NLGN2
DCP1A	hsa-miR-215	NLK
WNT3A	hsa-miR-216	NME4
HMGA2	hsa-miR-217	NME6
EDA	hsa-miR-218	NMT1
NFAT5	hsa-miR-219	NOP9
GNS	hsa-miR-220	NOTCH2
IRF2BP2	hsa-miR-221	NOVA1
WWP1	hsa-miR-222	NPAS2
OTUD4	hsa-miR-223	NPAT
GATAD2B	hsa-miR-224	NPC1
BTG2	hsa-miR-225	NPEPL1
SNCG	hsa-miR-226	NPM1
FOXJ2	hsa-miR-227	NPNT
LCOR	hsa-miR-228	NPTN
VCL	hsa-miR-229	NPTX1
ANKIB1	hsa-miR-230	NPTXR
UBL3	hsa-miR-231	NR1D2
MBNL3	hsa-miR-232	NR2C2
NAA15	hsa-miR-233	NR3C1
PIK3R1	hsa-miR-234	NR6A1
ATXN1L	hsa-miR-235	NRARP
FBXL18	hsa-miR-236	NRAS
TGIF2	hsa-miR-237	NRBP1
SIPA1L2	hsa-miR-238	NRIP1
KPNA1	hsa-miR-239	NRN1
CDK8	hsa-miR-240	NRP1
RAP2C	hsa-miR-241	NSD1
PALM2-AKAP2	hsa-miR-242	NSF
BAZ2A	hsa-miR-243	NUCKS1
UBE2Q1	hsa-miR-244	NUDT3
CALU	hsa-miR-245	NUFIP2
DUS1L	hsa-miR-246	NUMB
SGMS2	hsa-miR-247	NUP133
ERLIN1	hsa-miR-248	NUP35
SETD5	hsa-miR-249	NUP43
VPS4A	hsa-miR-250	NUP50
UGGT1	hsa-miR-251	NUS1
PSMF1	hsa-miR-252	NUTF2
ENTPD4	hsa-miR-253	NXF1
FURIN	hsa-miR-254	NYNRIN
ACTG1	hsa-miR-255	OAF
CHD6	hsa-miR-256	OGT
DESI1	hsa-miR-257	ONECUT2
CDC37L1	hsa-miR-258	ORMDL3
UBE2J1	hsa-miR-259	OSBPL10
ST3GAL2	hsa-miR-260	OSBPL11
ZMYM2	hsa-miR-261	OSBPL3
RYBP	hsa-miR-262	OSBPL5
DKK1	hsa-miR-263	OSBPL8
FAM117B	hsa-miR-264	OSBPL9
VAMP8	hsa-miR-265	OSMR
MCFD2	hsa-miR-266	OSR1
RASSF5	hsa-miR-267	OSTM1
SCAMP5	hsa-miR-268	OTUD3
AVL9	hsa-miR-269	OTUD4
TM7SF3	hsa-miR-270	OTUD6B
KIF3B	hsa-miR-271	OTUD7B
FAM189B	hsa-miR-272	OTX1
TJP1	hsa-miR-273	OXR1
KAT7	hsa-miR-274	P2RY1
CARM1	hsa-miR-275	PACS2
ENTPD7	hsa-miR-276	PAFAH1B1
SPRY3	hsa-miR-277	PAFAH1B2
HMGA1	hsa-miR-278	PAG1
BCL2L13	hsa-miR-279	PAIP2
CAMK2G	hsa-miR-280	PAK1
PPIL4	hsa-miR-281	PAK2
PPP2R5C	hsa-miR-282	PAK4
SDCBP	hsa-miR-283	PAK6
TBPL1	hsa-miR-284	PALLD
ATL2	hsa-miR-285	PALM2-AKAP2
LARP4B	hsa-miR-286	PAN2
FRYL	hsa-miR-287	PAN3
SCAF8	hsa-miR-288	PANK2
NRIP1	hsa-miR-289	PANK3
ETF1	hsa-miR-290	PAPOLG
UHMK1	hsa-miR-291	PARD6B
BOLA3	hsa-miR-292	PARM1
IER3IP1	hsa-miR-125b-5p	PAWR
OSBPL9	hsa-miR-125b-5p	PBX2
DUS1L	hsa-miR-125b-5p	PBX3
SLC39A9	hsa-miR-125b-5p	PCBP1
DHX33	hsa-miR-125b-5p	PCBP2
SGPL1	hsa-miR-125b-5p	PCDH11X
KIAA1522	hsa-miR-125b-5p	PCDH20
UBE2R2	hsa-miR-125b-5p	PCDH7
TRIAP1	hsa-miR-125b-5p	PCDHA1
MFHAS1	hsa-miR-125b-5p	PCDHA10
TMTC2	hsa-miR-125b-5p	PCDHA11
CHTF8	hsa-miR-125b-5p	PCDHA12
TBC1D16	hsa-miR-125b-5p	PCDHA13
SLC26A6	hsa-miR-125b-5p	PCDHA2
RUFY3	hsa-miR-125b-5p	PCDHA3
LCLAT1	hsa-miR-125b-5p	PCDHA4
KHNYN	hsa-miR-125b-5p	PCDHA5
SRF	hsa-miR-125b-5p	PCDHA6
ZNF385A	hsa-miR-125b-5p	PCDHA7
ZDHHC9	hsa-miR-125b-5p	PCDHA8
SCARB2	hsa-miR-125b-5p	PCDHA9
ELOVL6	hsa-miR-125b-5p	PCDHAC1
ESYT1	hsa-miR-125b-5p	PCDHAC2
SZRD1	hsa-miR-125b-5p	PCGF3
NCLN	hsa-miR-125b-5p	PCGF5
QKI	hsa-miR-125b-5p	PCMT1
YWHAG	hsa-miR-125b-5p	PCMTD1
PPT1	hsa-miR-125b-5p	PCNP
DPF2	hsa-miR-125b-5p	PCSK6
DDX42	hsa-miR-125b-5p	PDAP1
ADAM9	hsa-miR-126-5p	PDCD10
LUC7L2	hsa-miR-126-5p	PDCD11
ZIC2	hsa-miR-126-5p	PDE12
ARID1A	hsa-miR-126-5p	PDE3B
EIF3J	hsa-miR-126-5p	PDE4B
PHC3	hsa-miR-126-5p	PDE8B
SETD5	hsa-miR-126-5p	PDGFB
NAA50	hsa-miR-126-5p	PDHX
SECISBP2L	hsa-miR-126-5p	PDIA6
CLDN11	hsa-miR-126-5p	PDIK1L
SPRED1	hsa-miR-126-5p	PDK4
HIPK3	hsa-miR-126-5p	PDLIM5
DLG5	hsa-miR-126-5p	PDP2
TNKS2	hsa-miR-126-5p	PDPR
MARCKS	hsa-miR-126-5p	PDS5A
NDUFV3	hsa-miR-1290	PDZD8
QSER1	hsa-miR-141-3p	PEG10
ZBTB34	hsa-miR-141-3p	PEX11B
TNRC6B	hsa-miR-141-3p	PEX13
MYH10	hsa-miR-141-3p	PEX19
DUSP3	hsa-miR-141-3p	PFKFB3
RANBP6	hsa-miR-141-3p	PFN1
DEK	hsa-miR-141-3p	PFN2
CREBRF	hsa-miR-141-3p	PGM2L1
E2F3	hsa-miR-141-3p	PGRMC1
DMWD	hsa-miR-141-3p	PGRMC2
ABL2	hsa-miR-141-3p	PHACTR2
BRD3	hsa-miR-141-3p	PHACTR4
NUFIP2	hsa-miR-141-3p	PHAX
ATXN7	hsa-miR-141-3p	PHC3
EPHA2	hsa-miR-141-3p	PHF1
EPN1	hsa-miR-141-3p	PHF12
TCERG1	hsa-miR-141-3p	PHF13
DR1	hsa-miR-141-3p	PHF20
MAP7D1	hsa-miR-141-3p	PHF21A
PHLPP2	hsa-miR-141-3p	PHF3
YWHAG	hsa-miR-141-3p	PHF6
PPT2	hsa-miR-141-3p	PHIP
RIMS1	hsa-miR-141-3p	PHLPP2
P2RY1	hsa-miR-141-3p	PHTF2
CDC25B	hsa-miR-141-3p	PIAS1
SEMA6A	hsa-miR-141-3p	PIAS2
KMT2A	hsa-miR-141-3p	PIAS4
NCOA2	hsa-miR-141-3p	PIEZO1
SUGT1	hsa-miR-141-3p	PIGA
NIPAL3	hsa-miR-141-3p	PIK3AP1
RAP2C	hsa-miR-141-3p	PIK3CB
YAP1	hsa-miR-141-3p	PIK3R1
PLAGL2	hsa-miR-141-3p	PIK3R3
GIGYF1	hsa-miR-141-3p	PIM1
ANP32E	hsa-miR-141-3p	PIM3
HMGCS1	hsa-miR-141-3p	PIP4K2A
TMED9	hsa-miR-141-3p	PIP4K2C
SLC20A1	hsa-miR-141-3p	PIP5K1A
ASXL1	hsa-miR-141-3p	PIP5K1C
MTF2	hsa-miR-141-3p	PISD
LAMTOR3	hsa-miR-141-3p	PITPNA
CCNT2	hsa-miR-141-3p	PITPNB
NRP1	hsa-miR-141-3p	PITPNM2
FNDC3B	hsa-miR-141-3p	PITPNM3
IGF1R	hsa-miR-141-3p	PJA2
RNF185	hsa-miR-141-3p	PKD1
SIDT2	hsa-miR-141-3p	PKD2
SAR1A	hsa-miR-141-3p	PKDCC
CAMSAP2	hsa-miR-141-3p	PKN2
CLOCK	hsa-miR-141-3p	PKP4
NAP1L1	hsa-miR-141-3p	PLAGL2
OGT	hsa-miR-141-3p	PLAU
SAMD8	hsa-miR-141-3p	PLBD2
SON	hsa-miR-141-3p	PLD3
GPR137C	hsa-miR-141-3p	PLEKHA1
CBX1	hsa-miR-141-3p	PLEKHA2
SPRY4	hsa-miR-141-3p	PLEKHA3
HECTD1	hsa-miR-141-3p	PLEKHA5
LRRC8A	hsa-miR-141-3p	PLEKHA8
ZNHIT3	hsa-miR-141-3p	PLEKHF2
MACF1	hsa-miR-141-3p	PLEKHM1
MATR3	hsa-miR-141-3p	PLEKHO1
DOLPP1	hsa-miR-141-3p	PLOD2
SLC38A2	hsa-miR-141-3p	PLRG1
FBXW2	hsa-miR-141-3p	PLSCR4
PITPNB	hsa-miR-141-3p	PLXDC2
ATP2A2	hsa-miR-141-3p	PLXNA1
ELMOD2	hsa-miR-141-3p	PLXNA2
CFL2	hsa-miR-141-3p	PLXND1
EGFR	hsa-miR-141-5p	PMEPA1
DNAJC21	hsa-miR-141-5p	PNPLA6
CDKN1B	hsa-miR-141-5p	POC1B-GALNT4
GRPEL1	hsa-miR-141-5p	POGZ
CD46	hsa-miR-141-5p	POLQ
TXNDC5	hsa-miR-141-5p	POLR1C
HSP90AA1	hsa-miR-141-5p	POLR2D
UBE2W	hsa-miR-141-5p	POLR3D
PRKDC	hsa-miR-141-5p	POM121C
GTF2A1	hsa-miR-141-5p	PON2
SNTB2	hsa-miR-141-5p	POU2F1
NUFIP2	hsa-miR-141-5p	PPARA
VEGFA	hsa-miR-141-5p	PPARD
PAFAH1B2	hsa-miR-141-5p	PPARGC1B
TSPYL4	hsa-miR-141-5p	PPCS
COPS3	hsa-miR-141-5p	PPFIA1
TOR3A	hsa-miR-141-5p	PPIF
DDX21	hsa-miR-141-5p	PPIL1
CBX5	hsa-miR-141-5p	PPIL4
SERTAD3	hsa-miR-141-5p	PPIP5K2
ZSCAN16	hsa-miR-141-5p	PPM1A
PCDH7	hsa-miR-141-5p	PPM1D
SEMA3C	hsa-miR-141-5p	PPM1E
ALDH18A1	hsa-miR-141-5p	PPM1F
SLC38A2	hsa-miR-141-5p	PPM1H
TRA2B	hsa-miR-141-5p	PPM1K
IL6R	hsa-miR-141-5p	PPP1CB
YOD1	hsa-miR-141-5p	PPP1R10
TIMELESS	hsa-miR-141-5p	PPP1R11
RBM33	hsa-miR-141-5p	PPP1R12A
UQCRB	hsa-miR-141-5p	PPP1R12C
MSI2	hsa-miR-143-3p	PPP1R13B
ZBTB44	hsa-miR-143-3p	PPP1R13L
NECAP1	hsa-miR-143-3p	PPP1R15B
MOGS	hsa-miR-143-3p	PPP1R37
PHF6	hsa-miR-143-3p	PPP1R3B
FRS2	hsa-miR-143-3p	PPP1R3D
SLC38A2	hsa-miR-143-3p	PPP1R9B
PDIA6	hsa-miR-143-3p	PPP2CA
RSRC2	hsa-miR-143-3p	PPP2CB
KLC2	hsa-miR-143-3p	PPP2R1A
RBM27	hsa-miR-143-3p	PPP2R2A
TARDBP	hsa-miR-143-3p	PPP2R5A
ASH1L	hsa-miR-143-3p	PPP2R5C
LARP1	hsa-miR-143-3p	PPP3CA
PTBP3	hsa-miR-143-3p	PPP3CB
LASP1	hsa-miR-143-3p	PPP3R1
CBL	hsa-miR-143-3p	PPP4R1
AP2B1	hsa-miR-143-3p	PPP4R2
CBX5	hsa-miR-143-3p	PPP6C
AMOTL1	hsa-miR-143-3p	PPP6R1
DNAJB1	hsa-miR-143-3p	PPP6R2
BPTF	hsa-miR-143-3p	PPP6R3
TMEM167B	hsa-miR-143-3p	PPT1
HECTD1	hsa-miR-143-3p	PPT2
NXF1	hsa-miR-143-3p	PQLC2
ERCC6	hsa-miR-143-3p	PRDM1
BCORL1	hsa-miR-143-3p	PRDM10
SLC39A10	hsa-miR-143-3p	PRDM15
CDK1	hsa-miR-143-3p	PRDM4
N4BP1	hsa-miR-151a-5p	PRDM6
IL6ST	hsa-miR-155-5p	PREPL
C2CD5	hsa-miR-181b-5p	PRKAA1
SESN3	hsa-miR-181b-5p	PRKAA2
TNPO1	hsa-miR-181b-5p	PRKAB2
KMT2A	hsa-miR-181b-5p	PRKAR1A
PPIP5K2	hsa-miR-181b-5p	PRKAR2A
LGALSL	hsa-miR-181b-5p	PRKCA
ACVR2B	hsa-miR-181b-5p	PRKCD
ZNF426	hsa-miR-181b-5p	PRKD3
SPRY4	hsa-miR-181b-5p	PRKDC
CBX7	hsa-miR-181b-5p	PRLR
KMT2C	hsa-miR-181b-5p	PRNP
ARF6	hsa-miR-181b-5p	PROSER1
PTBP3	hsa-miR-181b-5p	PRPF38B
AP1G1	hsa-miR-181b-5p	PRPF4B
CDYL	hsa-miR-181b-5p	PRPS1
LARP4	hsa-miR-181b-5p	PRR11
TADA2B	hsa-miR-181b-5p	PRR14L
BTBD3	hsa-miR-181b-5p	PRR15
SCD	hsa-miR-181b-5p	PRRC2C
ADAM11	hsa-miR-181b-5p	PRRG1
CEP97	hsa-miR-181b-5p	PRRG4
GIGYF1	hsa-miR-181b-5p	PRSS22
POU2F1	hsa-miR-181b-5p	PRUNE2
ZNF704	hsa-miR-181b-5p	PSAP
INO80D	hsa-miR-181b-5p	PSAT1
UBE2B	hsa-miR-181b-5p	PSD3
ZFP36L1	hsa-miR-181b-5p	PSEN1
SLC25A37	hsa-miR-181b-5p	PSKH1
MTF2	hsa-miR-181b-5p	PSMA5
PCDHA1	hsa-miR-181b-5p	PSMD7
OSBPL8	hsa-miR-181b-5p	PSME3
ZBTB4	hsa-miR-181b-5p	PSME4
ANKRD44	hsa-miR-181b-5p	PSMF1
HOXC8	hsa-miR-181b-5p	PTAR1
ADCY9	hsa-miR-181b-5p	PTBP1
PPFIA1	hsa-miR-181b-5p	PTBP2
PCDHA8	hsa-miR-181b-5p	PTBP3
PCDHAC1	hsa-miR-181b-5p	PTCH1
HIPK3	hsa-miR-181b-5p	PTDSS1
HIC2	hsa-miR-181b-5p	PTEN
NOVA1	hsa-miR-181b-5p	PTGER4
PCDHAC2	hsa-miR-181b-5p	PTGES3
PCDHA13	hsa-miR-181b-5p	PTGFRN
PCDHA10	hsa-miR-181b-5p	PTHLH
PCDHA5	hsa-miR-181b-5p	PTP4A1
CPD	hsa-miR-181b-5p	PTPN13
PCDHA6	hsa-miR-181b-5p	PTPN3
CREB1	hsa-miR-181b-5p	PTPN4
PCDHA11	hsa-miR-181b-5p	PTPN9
PCDHA3	hsa-miR-181b-5p	PTPRG
MGAT2	hsa-miR-181b-5p	PTPRJ
NUS1	hsa-miR-181b-5p	PTPRK
PCDHA4	hsa-miR-181b-5p	PUM1
PCDHA7	hsa-miR-181b-5p	PURA
PCDHA2	hsa-miR-181b-5p	PURB
PCDHA12	hsa-miR-181b-5p	PWWP2A
G3BP2	hsa-miR-181b-5p	PXDN
SEC24C	hsa-miR-181b-5p	PXK
GSE1	hsa-miR-181b-5p	PYGO2
PRKCD	hsa-miR-181b-5p	QKI
SLITRK1	hsa-miR-181b-5p	QSER1
ACVR2A	hsa-miR-181b-5p	RAB10
DCBLD2	hsa-miR-181b-5p	RAB11A
PCDHA9	hsa-miR-181b-5p	RAB11FIP1
ZNF266	hsa-miR-181b-5p	RAB11FIP4
NCOA2	hsa-miR-181b-5p	RAB12
HSP90B1	hsa-miR-181b-5p	RAB14
ONECUT2	hsa-miR-181b-5p	RAB15
CRIM1	hsa-miR-181b-5p	RAB1B
ETS1	hsa-miR-181b-5p	RAB21
NR1D2	hsa-miR-181b-5p	RAB22A
NR6A1	hsa-miR-181b-5p	RAB23
ZBTB43	hsa-miR-181b-5p	RAB2A
KPNB1	hsa-miR-181b-5p	RAB34
CARM1	hsa-miR-181b-5p	RAB35
CTDSPL	hsa-miR-181b-5p	RAB3B
SERTAD2	hsa-miR-181b-5p	RAB3GAP2
RNF34	hsa-miR-181b-5p	RAB40C
DNAJC3	hsa-miR-181b-5p	RAB5B
BCL2	hsa-miR-181b-5p	RAB6B
RPS6KB1	hsa-miR-181b-5p	RAB8B
CCNJ	hsa-miR-181b-5p	RAB9A
ENTPD6	hsa-miR-181b-5p	RABIF
SPECC1L	hsa-miR-181b-5p	RAC1
CPOX	hsa-miR-181b-5p	RACGAP1
NIPBL	hsa-miR-181b-5p	RAD21
ZNRF2	hsa-miR-181b-5p	RAD23B
TNFRSF11B	hsa-miR-181b-5p	RAF1
CPEB4	hsa-miR-181b-5p	RALB
MEGF9	hsa-miR-181b-5p	RALGAPB
ATP8B2	hsa-miR-181b-5p	RALGDS
CNOT2	hsa-miR-181b-5p	RALGPS2
KANK1	hsa-miR-181b-5p	RAN
SLC25A36	hsa-miR-181b-5p	RANBP10
GOT2	hsa-miR-181b-5p	RANBP2
TM9SF4	hsa-miR-181b-5p	RANBP3
DEK	hsa-miR-181b-5p	RANBP6
LEMD3	hsa-miR-181b-5p	RAP2C
ATP2A2	hsa-miR-181b-5p	RAPH1
TAOK1	hsa-miR-181b-5p	RARG
RLIM	hsa-miR-181b-5p	RASA2
RAB8B	hsa-miR-181b-5p	RASD1
MTPN	hsa-miR-181b-5p	RASEF
DERL1	hsa-miR-181b-5p	RASGEF1A
MTX3	hsa-miR-181b-5p	RASGEF1B
TNRC6B	hsa-miR-181b-5p	RASSF3
FKBP1A	hsa-miR-181b-5p	RASSF5
CALM1	hsa-miR-181b-5p	RAVER2
ITGA3	hsa-miR-181b-5p	RB1
NAA50	hsa-miR-181b-5p	RB1CC1
ATXN1	hsa-miR-181b-5p	RBBP6
NLK	hsa-miR-181b-5p	RBBP7
ATMIN	hsa-miR-181b-5p	RBFOX2
XPO7	hsa-miR-181b-5p	RBL1
PAPOLG	hsa-miR-181b-5p	RBM17
PRDM4	hsa-miR-181b-5p	RBM25
E2F7	hsa-miR-181b-5p	RBM27
LRRC8D	hsa-miR-181b-5p	RBM33
KLHL42	hsa-miR-181b-5p	RBM38
TMED4	hsa-miR-181b-5p	RBM47
PLAU	hsa-miR-181b-5p	RBM6
QSER1	hsa-miR-181b-5p	RBMS1
CPSF6	hsa-miR-181b-5p	RBMS2
LPCAT1	hsa-miR-181b-5p	RBPJ
PHF3	hsa-miR-181b-5p	RBPMS2
IRS2	hsa-miR-181b-5p	RC3H1
YTHDF3	hsa-miR-181b-5p	RCC2
SLC35E1	hsa-miR-181b-5p	RCN2
UBE3C	hsa-miR-181b-5p	RCOR1
WNK1	hsa-miR-181b-5p	RDH10
PIK3R3	hsa-miR-181b-5p	RDH14
CAMSAP2	hsa-miR-181b-5p	RDX
HCN2	hsa-miR-181b-5p	RECK
METAP2	hsa-miR-181b-5p	REEP3
MAPK1	hsa-miR-181b-5p	REEP4
DDIT4	hsa-miR-181b-5p	RELT
DDX3Y	hsa-miR-181b-5p	REST
PUM1	hsa-miR-181b-5p	REV1
YOD1	hsa-miR-181b-5p	REV3L
MAP1B	hsa-miR-181b-5p	REXO1
L1CAM	hsa-miR-181b-5p	RFTN1
DYNC1LI2	hsa-miR-181b-5p	RFX7
SPTY2D1	hsa-miR-181b-5p	RGL2
CBX4	hsa-miR-181b-5p	RGMB
ZBTB41	hsa-miR-181b-5p	RGS2
MTMR12	hsa-miR-181b-5p	RHOA
CAMTA2	hsa-miR-181b-5p	RHOB
COPS2	hsa-miR-181b-5p	RHOC
MBNL1	hsa-miR-181b-5p	RHOT1
NR3C1	hsa-miR-181b-5p	RHOU
PROSER1	hsa-miR-181b-5p	RHPN2
STIM2	hsa-miR-181b-5p	RICTOR
MSI2	hsa-miR-181b-5p	RIMKLB
RNF145	hsa-miR-181b-5p	RIMS1
TSC22D2	hsa-miR-181b-5p	RIMS3
RAD23B	hsa-miR-181b-5p	RIN2
PURB	hsa-miR-181b-5p	RIT1
FRYL	hsa-miR-181b-5p	RLF
MGA	hsa-miR-181b-5p	RLIM
MINK1	hsa-miR-181b-5p	RMND5A
ZBTB34	hsa-miR-181b-5p	RNF111
CUL3	hsa-miR-181b-5p	RNF138
TOR1AIP2	hsa-miR-181b-5p	RNF141
PHC3	hsa-miR-181b-5p	RNF144B
TBL1X	hsa-miR-181b-5p	RNF145
PCNP	hsa-miR-181b-5p	RNF169
MAP3K10	hsa-miR-181b-5p	RNF185
ZNF136	hsa-miR-181b-5p	RNF20
DUSP5	hsa-miR-181b-5p	RNF219
CALR	hsa-miR-181b-5p	RNF34
NFAT5	hsa-miR-181b-5p	RNF38
RIN2	hsa-miR-181b-5p	RNF4
NEURL1B	hsa-miR-181b-5p	RNF43
TMEM127	hsa-miR-181b-5p	RNF44
MED8	hsa-miR-181b-5p	RNF6
ANKRD52	hsa-miR-181b-5p	ROBO1
MELK	hsa-miR-181b-5p	ROCK2
DIP2B	hsa-miR-181b-5p	RORC
MLEC	hsa-miR-181b-5p	RPL15
EIF4A2	hsa-miR-181b-5p	RPN1
RAN	hsa-miR-181b-5p	RPP14
ZBTB7A	hsa-miR-181b-5p	RPRD1B
TBL1XR1	hsa-miR-181b-5p	RPS6KA3
KRAS	hsa-miR-181b-5p	RPS6KA4
MITF	hsa-miR-181b-5p	RPS6KA5
TUBB	hsa-miR-181b-5p	RPS6KA6
LCOR	hsa-miR-181b-5p	RPS6KB1
WDR37	hsa-miR-181b-5p	RRAGA
MKNK2	hsa-miR-181b-5p	RRAGD
TM9SF3	hsa-miR-181b-5p	RREB1
KLHL15	hsa-miR-181b-5p	RRM2
AFTPH	hsa-miR-181b-5p	RRP1B
GDI1	hsa-miR-181b-5p	RSBN1
ILF3	hsa-miR-181b-5p	RSBN1L
ANP32A	hsa-miR-181b-5p	RSPRY1
TANC2	hsa-miR-181b-5p	RSRC2
CCDC117	hsa-miR-181b-5p	RTCA
SEL1L	hsa-miR-181b-5p	RTF1
IPO5	hsa-miR-181b-5p	RTN4
RMND5A	hsa-miR-181b-5p	RUFY3
BCL9	hsa-miR-181b-5p	RUNX3
SLC19A2	hsa-miR-181b-5p	RYBP
PSAP	hsa-miR-181b-5p	S100A10
PGRMC2	hsa-miR-181b-5p	S100PBP
EGR3	hsa-miR-181b-5p	S1PR2
SRSF10	hsa-miR-181b-5p	SACS
CDK8	hsa-miR-181b-5p	SAMD12
CHD7	hsa-miR-181b-5p	SAMD4A
ERLIN2	hsa-miR-181b-5p	SAMD8
ARF3	hsa-miR-181b-5p	SAR1A
SNN	hsa-miR-181b-5p	SAR1B
SLC25A25	hsa-miR-181b-5p	SBDS
DDX5	hsa-miR-181b-5p	SBF2
ZNF664	hsa-miR-181b-5p	SBNO1
NACC2	hsa-miR-181b-5p	SC5D
CLMN	hsa-miR-181b-5p	SCAF8
STAU1	hsa-miR-181b-5p	SCAMP2
NBEA	hsa-miR-181b-5p	SCAMP5
YWHAB	hsa-miR-181b-5p	SCARB2
HIPK2	hsa-miR-181b-5p	SCD
NPTXR	hsa-miR-181b-5p	SCML2
LPP	hsa-miR-182-5p	SCN8A
FRS2	hsa-miR-182-5p	SCRN1
CAMSAP2	hsa-miR-182-5p	SCYL3
HAS2	hsa-miR-182-5p	SDC1
EPAS1	hsa-miR-182-5p	SDC2
PALLD	hsa-miR-182-5p	SDCBP
DCUN1D1	hsa-miR-182-5p	SDHD
SLC39A9	hsa-miR-182-5p	SEC23A
VAMP3	hsa-miR-182-5p	SEC24A
MTSS1	hsa-miR-182-5p	SEC24C
SPATA13	hsa-miR-182-5p	SEC31B
SPIN1	hsa-miR-182-5p	SECISBP2L
MFAP3	hsa-miR-182-5p	SEL1L
ACTR2	hsa-miR-182-5p	SEL1L3
ABHD13	hsa-miR-182-5p	SEMA3C
ADCY6	hsa-miR-182-5p	SEMA4B
FOXF2	hsa-miR-182-5p	SEMA4C
RAB10	hsa-miR-182-5p	SEMA4F
ZFP36L1	hsa-miR-182-5p	SEMA4G
LMTK2	hsa-miR-182-5p	SEMA6A
RARG	hsa-miR-182-5p	SEMA7A
GXYLT1	hsa-miR-182-5p	SENP2
IGF1R	hsa-miR-182-5p	SENP5
FLOT1	hsa-miR-182-5p	sep-02
HOXA9	hsa-miR-182-5p	SERBP1
BRPF3	hsa-miR-182-5p	SERINC3
CUL5	hsa-miR-182-5p	SERP1
FAM171A1	hsa-miR-182-5p	SERPINI1
MED1	hsa-miR-182-5p	SERTAD2
PYGO2	hsa-miR-182-5p	SERTAD3
KIAA1217	hsa-miR-182-5p	SESN1
BCL2L12	hsa-miR-182-5p	SESN2
GIT2	hsa-miR-182-5p	SESN3
FNDC3B	hsa-miR-182-5p	SESTD1
ZFC3H1	hsa-miR-182-5p	SETD5
PURA	hsa-miR-182-5p	SETD7
PPIL1	hsa-miR-182-5p	SEZ6L2
EVI5	hsa-miR-182-5p	SF3B3
L1CAM	hsa-miR-182-5p	SFMBT1
STAG1	hsa-miR-182-5p	SFT2D3
YWHAG	hsa-miR-182-5p	SFXN1
RTN4	hsa-miR-182-5p	SFXN5
CNNM3	hsa-miR-182-5p	SGK3
ANKRD27	hsa-miR-182-5p	SGMS1
CNTN1	hsa-miR-182-5p	SGMS2
OSBPL10	hsa-miR-182-5p	SGPL1
CHMP1A	hsa-miR-182-5p	SGPP1
FBXW7	hsa-miR-182-5p	SH2B3
FOXN2	hsa-miR-182-5p	SH3BGRL3
CEP170B	hsa-miR-182-5p	SH3BP4
CHAMP1	hsa-miR-182-5p	SH3BP5
CERS2	hsa-miR-182-5p	SH3D19
PIK3AP1	hsa-miR-182-5p	SH3PXD2A
ZCCHC3	hsa-miR-182-5p	SHANK2
NCKAP1	hsa-miR-182-5p	SHC1
WASL	hsa-miR-182-5p	SHOC2
SP3	hsa-miR-182-5p	SHROOM3
REV1	hsa-miR-182-5p	SIDT2
MAP1B	hsa-miR-182-5p	SIK1
OTUD6B	hsa-miR-182-5p	SIK3
QKI	hsa-miR-182-5p	SIN3A
MYO1D	hsa-miR-182-5p	SIN3B
SLC39A1	hsa-miR-182-5p	SIPA1L2
WIPI2	hsa-miR-182-5p	SIRT4
CORO1C	hsa-miR-182-5p	SIRT7
KCTD2	hsa-miR-182-5p	SIX4
CNOT6	hsa-miR-182-5p	SKI
INO80D	hsa-miR-182-5p	SKIDA1
SLC44A2	hsa-miR-182-5p	SKIL
PDZD8	hsa-miR-182-5p	SKP1
TMEM50B	hsa-miR-182-5p	SKP2
DAZAP2	hsa-miR-182-5p	SLAIN1
RAB2A	hsa-miR-182-5p	SLAIN2
PPM1F	hsa-miR-182-5p	SLC10A3
SLCO3A1	hsa-miR-182-5p	SLC10A7
SESN3	hsa-miR-182-5p	SLC12A7
KLF13	hsa-miR-182-5p	SLC15A4
CLPTM1L	hsa-miR-182-5p	SLC16A14
PREPL	hsa-miR-182-5p	SLC16A9
RECK	hsa-miR-182-5p	SLC19A2
TSNAX	hsa-miR-182-5p	SLC1A4
CCNY	hsa-miR-182-5p	SLC20A1
ELL	hsa-miR-182-5p	SLC20A2
INSIG1	hsa-miR-182-5p	SLC22A23
CHMP2B	hsa-miR-182-5p	SLC25A1
VLDLR	hsa-miR-182-5p	SLC25A16
DENR	hsa-miR-182-5p	SLC25A22
TOB1	hsa-miR-182-5p	SLC25A24
UBASH3B	hsa-miR-182-5p	SLC25A25
PPP3R1	hsa-miR-182-5p	SLC25A32
USP6NL	hsa-miR-182-5p	SLC25A36
PPP1R13L	hsa-miR-182-5p	SLC25A37
NUFIP2	hsa-miR-182-5p	SLC25A44
KDELR1	hsa-miR-182-5p	SLC26A6
GRB2	hsa-miR-182-5p	SLC29A2
EGLN1	hsa-miR-182-5p	SLC2A1
SHOC2	hsa-miR-182-5p	SLC2A12
ZNF704	hsa-miR-182-5p	SLC2A4
PPP4R2	hsa-miR-182-5p	SLC2A4RG
FYCO1	hsa-miR-182-5p	SLC30A1
JMJD1C	hsa-miR-182-5p	SLC30A7
CD164	hsa-miR-182-5p	SLC31A1
AREL1	hsa-miR-182-5p	SLC33A1
ANXA11	hsa-miR-182-5p	SLC35A4
ABCA2	hsa-miR-182-5p	SLC35D2
SLC4A7	hsa-miR-182-5p	SLC35E1
TXNL1	hsa-miR-182-5p	SLC35E2B
ONECUT2	hsa-miR-182-5p	SLC36A1
TP53INP1	hsa-miR-182-5p	SLC38A2
TMEM115	hsa-miR-182-5p	SLC38A7
SLAIN2	hsa-miR-182-5p	SLC38A9
CGGBP1	hsa-miR-182-5p	SLC39A1
TMEM245	hsa-miR-182-5p	SLC39A10
SH3BP5	hsa-miR-182-5p	SLC39A14
H6PD	hsa-miR-182-5p	SLC39A6
MOB1B	hsa-miR-182-5p	SLC39A9
THBS1	hsa-miR-182-5p	SLC40A1
PPP1R11	hsa-miR-182-5p	SLC41A1
ARCN1	hsa-miR-182-5p	SLC43A2
ARHGDIA	hsa-miR-182-5p	SLC44A1
AJUBA	hsa-miR-182-5p	SLC44A2
RAB3GAP2	hsa-miR-182-5p	SLC45A4
CHST10	hsa-miR-182-5p	SLC46A3
SLC30A7	hsa-miR-182-5p	SLC4A4
GPC1	hsa-miR-182-5p	SLC4A7
FXR1	hsa-miR-182-5p	SLC50A1
TWISTNB	hsa-miR-182-5p	SLC52A3
CDK6	hsa-miR-182-5p	SLC5A3
ZFAND5	hsa-miR-182-5p	SLC5A6
APBA2	hsa-miR-182-5p	SLC6A6
ST8SIA1	hsa-miR-182-5p	SLC6A8
NF1	hsa-miR-182-5p	SLC6A9
RPRD1B	hsa-miR-182-5p	SLC7A11
PPP3CA	hsa-miR-182-5p	SLC7A2
IMPAD1	hsa-miR-182-5p	SLC9A1
NFIC	hsa-miR-182-5p	SLC9A6
CFL1	hsa-miR-182-5p	SLC9A7
USP5	hsa-miR-182-5p	SLCO3A1
SYNCRIP	hsa-miR-182-5p	SLITRK1
EIF5	hsa-miR-182-5p	SLK
FAM126B	hsa-miR-182-5p	SMAD1
TEX2	hsa-miR-182-5p	SMAD2
SYPL1	hsa-miR-182-5p	SMAD5
MMD	hsa-miR-182-5p	SMAD6
RALGPS2	hsa-miR-182-5p	SMAD7
PAN2	hsa-miR-182-5p	SMARCA5
ZNF451	hsa-miR-182-5p	SMARCAD1
CDC73	hsa-miR-182-5p	SMARCC1
MLLT1	hsa-miR-182-5p	SMARCD1
PPP1R13B	hsa-miR-182-5p	SMARCD2
PEG10	hsa-miR-182-5p	SMARCE1
ZHX1	hsa-miR-182-5p	SMC1A
SMIM13	hsa-miR-182-5p	SMCO4
ANKIB1	hsa-miR-182-5p	SMCR8
SLC30A1	hsa-miR-182-5p	SMIM13
DSG2	hsa-miR-182-5p	SMIM14
EIF3A	hsa-miR-182-5p	SMOC1
LRP10	hsa-miR-182-5p	SMPD1
RICTOR	hsa-miR-182-5p	SMURF1
PAIP2	hsa-miR-182-5p	SMYD5
HIF1AN	hsa-miR-182-5p	SNAP23
FLNB	hsa-miR-182-5p	SNCG
DYNC1LI2	hsa-miR-182-5p	SNIP1
RFTN1	hsa-miR-182-5p	SNN
LAMC1	hsa-miR-182-5p	SNRK
CYB5B	hsa-miR-182-5p	SNTB2
VAV2	hsa-miR-182-5p	SNX12
TRIO	hsa-miR-182-5p	SNX13
CITED2	hsa-miR-182-5p	SNX16
NCOA4	hsa-miR-182-5p	SNX27
KPNB1	hsa-miR-182-5p	SNX3
ATXN1	hsa-miR-182-5p	SNX5
MAPRE1	hsa-miR-182-5p	SOBP
CYB561	hsa-miR-182-5p	SOCS1
NID1	hsa-miR-182-5p	SOCS3
FEM1C	hsa-miR-182-5p	SOCS4
PHF13	hsa-miR-182-5p	SOCS5
STARD13	hsa-miR-182-5p	SOCS6
NAP1L1	hsa-miR-182-5p	SOCS7
KPNA1	hsa-miR-182-5p	SON
CADM1	hsa-miR-182-5p	SORT1
DGCR2	hsa-miR-182-5p	SOWAHA
ZHX2	hsa-miR-182-5p	SOWAHC
NUMB	hsa-miR-182-5p	SOX12
ZNF24	hsa-miR-182-5p	SOX13
PLOD2	hsa-miR-182-5p	SOX4
AMOTL2	hsa-miR-182-5p	SP3
[truncated: 2,670 more rows]

## Sheet: sheet S10. STRING
Nodes_onlyExpe_ConfEcore09_3DB	Nodes_onlyExpe_ConfEcore07_3DB_FiltProstate	Both columns A+B = input STRING	Output STRING 1051 nodes_OnlyExperimental_ConfScore09	Of these, 738 Nodes only connected to the principal network = subnetwork with only targets nodes
ABCE1	AAK1	AAK1	ABCE1	INTS2
ABL1	AP2B1	ABCE1	EIF3J	TBP
ACTB	ABI1	ABI1	EIF1	WRN
ACTG1	ABI2	ABI2	EIF3A	INTS6
ACTL6A	NCKAP1	ABL1	ETF1	RNPS1
ACTR1A	ABL1	ABL2	ABI1	BTAF1
ACTR2	CBL	ACTB	NCKAP1	TBK1
ACVR1	EGFR	ACTG1	ABI2	INTS7
ACVR2A	CRK	ACTL6A	ABL1	FKBP1A
ACVR2B	BCR	ACTR1A	CRK	BTRC
ADCYAP1	HSP90AA1	ACTR2	FN1	CREBBP
ADCYAP1R1	CRKL	ACVR1	ACTB	ACVR1
AEBP2	FN1	ACVR2A	CAPZA1	CITED2
AFF4	PIK3R1	ACVR2B	SMARCE1	ACVR2A
AGO1	GRB2	ADCYAP1	SMARCA4	SKP1
AGO2	ABL2	ADCYAP1R1	ACTR1A	PPP1CB
AHNAK	ACTG1	ADD3	MZT1	CDC25A
AHR	CCT6A	ADM	ACTL6A	EP300
AKAP5	CFL2	ADNP	CAPZB	BMP2
AKIRIN2	CFL1	ADNP2	CFL1	ACVR2B
AMER1	ACTR1A	ADRB2	ACTG1	GSK3B
AMFR	DYNC1LI2	AEBP2	CCT6A	MAPRE1
ANAPC16	CAPZA1	AFF1	SMARCC1	CKAP5
ANXA2	CAPZA2	AFF4	ARID1A	GDF11
AP1G1	DCTN2	AFTPH	EP400	ADCYAP1R1
AP1S1	ACTR2	AGO1	SMARCD1	CACNA1C
AP1S2	ARPC1A	AGO2	DYNC1LI2	CLIP1
AP1S3	ARPC2	AGO3	DCTN2	PHF1
AP2B1	CTTN	AGO4	ACTR2	PAIP1
AP3B1	ACVR1	AHCTF1	WASL	IPO13
AP3D1	BMPR2	AHNAK	ARPC3	ADCYAP1
AP3M1	FKBP1A	AHR	ARPC1A	GNAS
AP3S1	ACVR2A	AJUBA	ARPC5	TUBA1A
APBA1	INHBB	AKAP1	ARPC2	UBE2I
APBA2	BMP2	AKAP11	ACVR1	CACNA1E
APC	ACVR2B	AKAP5	FKBP1A	RAN
APP	GDF11	AKIRIN2	ACVR2A	RBBP7
AR	ADD3	AKTIP	BMP2	RPA1
ARF1	ANKRD29	AMER1	ACVR2B	PAIP2
ARF6	ADM	AMFR	GDF11	GNB1
ARFGEF1	GNB1	AMOTL1	ADCYAP1	CLSPN
ARHGAP1	ADNP	AMOTL2	ADCYAP1R1	CACNA2D1
ARHGAP21	CBX1	ANAPC16	GNAS	CNOT1
ARHGDIA	CHD4	ANKRD28	GNB1	SUZ12
ARHGEF12	ADNP2	ANKRD29	AEBP2	NPLOC4
ARHGEF4	ADRB2	ANKRD44	SUZ12	AEBP2
ARHGEF7	ARRDC3	ANKRD52	EZH2	TXNIP
ARID1A	AFF1	ANXA2	JARID2	ITCH
ARID1B	MLLT1	AP1G1	RBBP4	CNOT2
ARID2	EAF1	AP1S1	EZH1	UBXN1
ARID4A	AFF4	AP1S2	AFF4	UBXN7
ARID4B	ELL2	AP1S3	ELL2	CNOT6
ARIH1	ELL	AP2B1	CCNT1	EZH2
ARIH2	CCNT2	AP3B1	AGO1	EEF2K
ARL1	AFTPH	AP3D1	TNRC6C	FANCA
ARL2	AP1S2	AP3M1	TNRC6A	DDX6
ARL2BP	AGO1	AP3S1	DICER1	JARID2
ARMC8	AGO3	APBA1	AGO2	RBBP4
ARNT	DICER1	APBA2	AHCTF1	ITGA6
ARPC1A	AGO4	APBB3	NUP133	CAMKK1
ARPC2	AHCTF1	APC	NUP35	HES1
ARPC3	NUP133	APP	NUP98	EZH1
ARPC5	NUP35	AR	NUP43	CNOT7
ASAP1	NUP43	ARF1	SEH1L	LAMC1
ASF1A	AHR	ARF6	AHNAK	SCN2B
ASH2L	AJUBA	ARFGEF1	ANXA2	SCN3A
ASXL1	LATS2	ARFGEF2	AHR	PRKCI
ASXL2	AKAP1	ARHGAP1	ARNT	PPP3CA
ATF2	PRKAR2A	ARHGAP21	AKAP5	CNOT4
ATG14	AKAP11	ARHGAP26	CALM2	FANCF
ATM	PRKAR1A	ARHGDIA	AKIRIN2	CNOT6L
ATP2B4	AKTIP	ARHGEF12	PSMA5	ITGB8
ATP6AP2	FAM160A1	ARHGEF4	AMER1	DAPK1
ATP6V0A2	HOOK1	ARHGEF7	APC	ESR1
ATP6V1A	AMER1	ARID1A	AMFR	MYO10
ATP6V1B2	FBXW11	ARID1B	DERL2	FBXL2
ATP6V1C1	AMOTL1	ARID2	DERL1	PCGF2
ATP6V1G1	NF2	ARID3A	FAF2	TNRC6C
ATRX	AMOTL2	ARID3B	UBB	PCGF5
ATXN1	ANKRD28	ARID4A	ANAPC16	AGO1
ATXN2	ANKRD44	ARID4B	CDC23	TNRC6A
ATXN7	PPP6R2	ARIH1	CDC27	CAMK2D
ATXN7L3	PPP6R1	ARIH2	TP53	PTAR1
AURKA	PPP6C	ARL1	RPS6KA1	PHF19
BACE2	ANKRD52	ARL2	AP1G1	UNC13A
BAK1	AP1G1	ARL2BP	AP1S1	MARCKS
BAP1	AP1S1	ARL6IP1	AP2B1	DICER1
BBC3	CLTC	ARMC8	ARF1	FBXL5
BCL10	ARF1	ARNT	AP1S2	SCN2A
BCL2	EPS15	ARPC1A	AP1S3	DCP2
BCL2L1	LDLRAP1	ARPC2	LDLRAP1	AGO2
BCL2L11	APBA2	ARPC3	AP3B1	FBXO11
BCL2L2	APP	ARPC5	AP3S1	FBXO22
BECN1	APBB3	ARRDC3	AP3M1	KCNQ4
BICD2	CALR	ASAP1	AP3D1	TOB1
BID	BACE1	ASB7	APBA1	FBXO9
BIRC2	AR	ASCC3	APP	NUP133
BMI1	CCND1	ASF1A	CASK	PDGFB
BMP2	FOXA1	ASH1L	APBA2	AHCTF1
BMPR1A	CREBBP	ASH2L	KHDRBS1	NUP35
BMPR1B	EP300	ASXL1	ASAP1	PDGFRB
BPTF	NCOR1	ASXL2	ARHGEF4	FBXW2
BRD1	NCOA3	ATF2	IDE	SUMO3
BRD4	FKBP5	ATG14	PSEN1	SENP2
BRPF1	NCOR2	ATM	AR	COPS2
BTAF1	NCOA2	ATP2B4	HSP90AA1	NUP98
BTF3	NCOA4	ATP6AP2	NCOA3	NOTCH1
BTRC	ARHGAP21	ATP6V0A2	NCOA2	KCTD10
CACNA1C	GGA3	ATP6V1A	NCOA4	NUP43
CACNA1E	IQSEC2	ATP6V1B2	GGA1	COPS3
CACNA2D1	ARF6	ATP6V1C1	ARHGAP21	SEH1L
CADM1	KIF23	ATP6V1G1	IQSEC2	CUL2
CALM1	CYTH3	ATRX	ARF6	AHNAK
CALM2	ARFGEF1	ATXN1	KIF23	COPS8
CAMK2D	ARL1	ATXN2	CYTH3	SQSTM1
CAMKK1	ARFGEF2	ATXN7	ARFGEF1	ANXA2
CAND1	ARHGAP1	ATXN7L3	ARL1	MYO1C
CAPRIN1	BNIP2	AURKA	ARHGAP1	AHR
CAPZA1	ARHGAP26	BACE1	RHOA	COPS7B
CAPZA2	C2CD2	BACE2	CDC42	SUDS3
CAPZB	CDC42EP2	BACH1	ARHGDIA	CAND1
CARD11	ARHGEF12	BAG4	RAC1	KIF5B
CARM1	GIPC1	BAK1	ARHGEF12	ARNT
CASK	GNA13	BAP1	ARHGEF7	SYT1
CASP2	ARID1A	BBC3	PAK1	SMAD2
CASP3	DPF2	BCL10	PAK2	CALM2
CASP7	BCL7B	BCL2	DPF2	FGF1
CBFB	BCL7A	BCL2L1	SS18	CUL3
CBL	ARID1B	BCL2L11	SMARCD2	AKAP5
CBLB	ARID3A	BCL2L2	ARID1B	SKI
CBX1	ARID3B	BCL6	ARID2	FGFR1
CBX2	ARID4A	BCL7A	ARID4A	KIF5C
CBX4	MXD1	BCL7B	RB1	PSMA5
CBX5	PHF12	BCORL1	PHF12	AKIRIN2
CBX6	ARID4B	BCR	SIN3B	SMAD4
CBX7	ARIH2	BECN1	SIN3A	FGFR2
CCDC93	CUL5	BICD2	ARID4B	SKIL
CCL20	GOLGA4	BID	ARIH1	CAPZA2
CCNA2	ARL6IP1	BIRC2	CDKN1B	PSIP1
CCNB1	EEF2	BMI1	CUL1	FGF2
CCNC	PDCD11	BMP2	ARIH2	AMFR
CCND1	ARMC8	BMPR1A	CUL5	PRKAA1
CCND2	GID4	BMPR1B	GOLGA4	KPNA1
CCND3	MAEA	BMPR2	ARL2	CPSF2
CCNE1	MKLN1	BNIP2	ARL2BP	DERL2
CCNE2	ITCH	BPTF	ARMC8	PLCG1
CCNK	NEDD4L	BRD1	RANBP9	SMAD1
CCNT1	ASAP1	BRD3	GID4	KPNB1
CCT6A	ASB7	BRD4	RANBP10	DERL1
CD200	ASCC3	BRPF1	EPAS1	CPSF4
CD200R1	PLRG1	BRPF3	HIF1A	FAF2
CD2AP	ASH1L	BTAF1	ASF1A	SMURF1
CDC23	MORF4L1	BTF3	H3C4	NUP50
CDC25A	ASXL1	BTF3L4	H3C11	PPP3R1
CDC27	FOXK2	BTG1	H3C8	TGFBR1
CDC34	BAP1	BTG2	TAF1	UBB
CDC40	ATG14	BTG3	H3C1	CARM1
CDC42	BECN1	BTRC	ASH1L	RBBP6
CDC5L	ATP2B4	BZW1	MORF4L1	CSTF2
CDC6	CALM1	BZW2	ASH2L	RANBP3
CDC73	CALM2	C2CD2	KMT2C	FKBP5
CDK1	ATP6AP2	CACNA1C	WDR82	ZFYVE9
CDK12	ATP6V1B2	CACNA1E	KMT2D	KPNA4
CDK13	ATP6V1C1	CACNA2D1	KMT2A	CDC23
CDK19	DMXL1	CADM1	DPY30	PICALM
CDK2	ATXN1	CALM1	ASXL1	CREB1
CDK4	CIC	CALM2	BAP1	ANAPC16
CDK6	ATXN7	CALR	ASXL2	SNAI1
CDK8	ATXN7L3	CAMK2D	ATF2	CDC27
CDKN1A	KAT2B	CAMKK1	MAPK8	SMURF2
CDKN1B	BACH1	CAND1	JUN	ITGAV
CDYL2	MAFK	CANX	ATG14	CREB5
CENPO	MAFG	CAPRIN1	RB1CC1	PPFIA2
CENPQ	MAFB	CAPZA1	ULK1	CASP2
CEP250	BAG4	CAPZA2	BECN1	TP53
CFL1	DCP1A	CAPZB	ATM	RANBP2
CHD1	FOXK1	CARD11	ATP2B4	ITGA5
CHD3	OGT	CARM1	CALM1	GABPB1
CHD4	BBC3	CASK	ATP6AP2	YES1
CHEK1	BCL2L2	CASP2	ATP6V1A	RPS6KA1
CHMP1A	MCL1	CASP3	ATP6V1B2	AP1G1
CHMP1B	BCL2L1	CASP7	ATP6V0A2	ITGB3
CHMP5	BCL2	CBFA2T2	ATP6V1G1	NUP153
CIC	BID	CBFB	ATP6V1C1	YWHAG
CITED2	BCL2L11	CBL	ATRX	ITGB1
CKS1B	BTRC	CBLB	ATXN1	AP1S1
CLSPN	BCL6	CBX1	CIC	TCF4
CNOT1	BCORL1	CBX2	ATXN2	TCF12
CNOT2	PCGF3	CBX4	PABPC1	YOD1
CNOT4	BICD2	CBX5	LSM12	PLAA
CNOT6	NEO1	CBX6	ATXN7	AP2B1
CNOT6L	BRD3	CBX7	TADA1	ARF1
CNOT7	PIP4K2C	CCDC47	ATXN7L3	AP1S2
COG3	BRPF3	CCDC6	TAF9B	CBL
COG5	KAT7	CCDC93	ENY2	JUND
COL4A1	BTAF1	CCL20	AURKA	FOS
COL4A2	DR1	CCNA2	BACE2	AP1S3
COMMD10	BTF3	CCNB1	FYN	PPARG
COPS2	BTF3L4	CCNC	BAK1	NFATC2
COPS3	BTG1	CCND1	BID	MYB
COPS7B	CNOT7	CCND2	MCL1	LDLRAP1
COPS8	BTG2	CCND3	BCL2L11	POGZ
COX5A	BTG3	CCNE1	BCL2L1	POLR1C
CPSF2	CDC34	CCNE2	TNPO1	FOSL2
CPSF4	CDC25B	CCNK	BBC3	NCOA1
CREB1	CDC25A	CCNT1	BCL10	LARP4
CREB5	GSK3B	CCNT2	CARD11	MET
CREBBP	HIVEP1	CCT6A	BCL2	LARP4B
CRIPT	HNRNPU	CD200	TP73	GRB2
CRK	IKBKB	CD200R1	BCL2L2	RRN3
CRKL	BZW1	CD2AP	BCL6	SRC
CRY2	BZW2	CDC23	NCOR1	LATS2
CSF1	PPP3CA	CDC25A	NCOR2	FOXP2
CSF1R	DAPK1	CDC25B	UVRAG	TWISTNB
CSNK1D	MYO10	CDC27	BIRC2	POLR3E
CSTF2	MARCKS	CDC34	BICD2	CRIPT
CTDSP1	KCNQ4	CDC37L1	DYNC1I1	NF2
CTIF	MYO1C	CDC40	UBE2D2	FUS
CTNNA1	HSP90B1	CDC42	BMI1	YAP1
CTTNBP2	CAND1	CDC42EP2	CBX4	EGFR
CTTNBP2NL	CUL3	CDC5L	RNF2	SMG7
CUL1	DCUN1D1	CDC6	BMPR1A	APP
CUL2	CUL4A	CDC73	BMPR1B	LDB1
CUL3	CANX	CDCA4	BMPR2	CRKL
CUL5	EDEM1	CDK1	INHBB	APBA1
CXCL5	CAPRIN1	CDK12	BPTF	DOCK1
CYTH3	G3BP2	CDK13	BRD1	GAB1
DAPK1	CD2AP	CDK19	KAT7	POLR3D
DCAF7	MTPN	CDK2	BRD4	LMO2
DCP1A	CARM1	CDK4	VHL	STX3
DCP1B	CASP3	CDK6	FOXO3	SSBP3
DCP2	CDKN1A	CDK8	RELA	POLR3G
DCTN2	CBFA2T2	CDKN1A	BRPF1	CRY2
DCUN1D1	PRDM6	CDKN1B	BTAF1	CASK
DCUN1D3	CBFB	CDYL	TBP	SNAP23
DDX19A	EPHA2	CDYL2	BTF3	GABPA
DDX19B	MET	CENPO	RPL31	SH3KBP1
DDX42	CBX5	CENPQ	BTRC	PIK3R1
DDX6	POGZ	CEP250	SKP1	SSBP2
DERL1	CHAMP1	CEP350	CDC25A	FBXL3
DERL2	CBX4	CERT1	GSK3B	APBA2
DHX15	PHC3	CFL1	CACNA1C	CBLB
DICER1	CHAF1A	CFL2	CACNA1E	TUBB3
DIDO1	CBX6	CHAF1A	CACNA2D1	NCK2
DNMT1	CBX7	CHAMP1	CADM1	LIMS1
DNMT3A	CCDC47	CHD1	EPB41L3	TP63
DNMT3B	NCLN	CHD3	EEF2K	LLGL1
DOCK1	CCDC6	CHD4	CAMKK1	CSNK1D
DOCK10	PPP2R1A	CHEK1	PPP3CA	CBX1
DOCK5	PPP4R1	CHMP1A	DAPK1	IDE
DOCK7	CCNB1	CHMP1B	ESR1	PSEN1
DPF2	CDKN1B	CHMP5	MYO10	CTDSP1
DPY30	ESPL1	CHORDC1	CAMK2D	AR
DR1	CDK1	CIC	UNC13A	REST
DUSP16	CCNC	CITED2	MARCKS	CBX2
DYNC1I1	MED28	CKAP5	SCN2A	HSP90AA1
DYNC1LI2	MED17	CKS1B	KCNQ4	NCOA3
DYNLL1	MED13L	CLASP1	MYO1C	MBD2
DYNLL2	MED21	CLASP2	CAND1	POLR3F
DYRK1A	MED8	CLIP1	CUL3	MAF1
DYRK1B	MED1	CLOCK	CAPRIN1	NCOA2
E2F1	CDK19	CLSPN	G3BP1	PPFIA1
EDC3	CDK8	CLTC	CAPZA2	NCOA4
EEF2	MED12L	CNOT1	CARM1	CTTNBP2NL
EEF2K	FBXO31	CNOT2	PPFIA2	CBX5
EFNA1	CDK6	CNOT4	CASP2	PPP2R1B
EFNA5	CCND3	CNOT6	GABPB1	GGA1
EFNB2	CCNE1	CNOT6L	YWHAG	ARHGAP21
EFNB3	FBXW7	CNOT7	CASP3	RBPJ
EGFR	CCNE2	COG3	XIAP	IQSEC2
EGLN1	PPP2CB	COG5	CASP7	CBX6
EGLN3	MOB4	COL4A1	CBFB	MAML1
EIF1	PPP2CA	COL4A2	CBL	IGF2R
EIF2B1	CHEK1	COMMD10	MET	PDCD10
EIF2S1	CDC37L1	COPS2	GRB2	KIF23
EIF2S2	CDC6	COPS3	SRC	RABEP1
EIF3A	ICK	COPS7B	EGFR	PPP1R7
EIF3J	MCM3	COPS8	CRKL	MAP1LC3B
EIF4E	CDC73	COX5A	SH3KBP1	ARF6
EIF4EBP2	POLR2D	CPSF2	PIK3R1	PPP2R1A
EIF5	ERCC6	CPSF4	CBLB	CYTH3
EIF5B	CDCA4	CPSF6	CBX1	NBR1
ELL2	PPP2R2A	CPSF7	CBX2	M6PR
ELMO1	EZH2	CREB1	CBX5	OPTN
EMC2	GADD45A	CREB5	CBX6	GGA3
EMC4	MED26	CREBBP	CBX7	PPP1R11
EMC7	CDYL	CRIPT	CCDC93	CBX7
ENY2	MIER1	CRK	COMMD10	STRIP2
EP300	CEP350	CRKL	CCL20	SRSF10
EP400	CERT1	CRY2	CXCL5	SRSF4
EPAS1	CSNK1G2	CSF1	CCNA2	MAP2K1
EPB41L3	LIMK1	CSF1R	CDC6	ARHGAP1
EPC1	CHD3	CSNK1D	CDK4	PPP2R5A
EPC2	MBD2	CSNK1G1	CDK6	MAPK1
EPHA2	MTA1	CSNK1G2	CDK2	STRN
EPHA3	GATAD2B	CSNK2A1	SKP2	RHOA
EPHA4	GATAD2A	CSTF2	CKS1B	CDC42
EPHB4	CHMP1A	CTCF	TRIM33	STAM
EPS15	IST1	CTDSP1	CDK1	ARHGDIA
ERBB3	CHMP1B	CTDSPL	CDKN1A	MAP2K4
ERCC6	CHORDC1	CTDSPL2	CCNB1	MYO6
EREG	CITED2	CTIF	ESPL1	STAM2
ERRFI1	CKAP5	CTNNA1	CCNC	GIPC1
ESPL1	MAPRE3	CTNND1	MED28	PPP2R2A
ESR1	MAPRE1	CTTN	MED1	RAC1
ETF1	CLASP1	CTTNBP2	CDK19	PPP2R5E
EXOC2	CLASP2	CTTNBP2NL	CDK8	UBE2N
EXOC5	CLIP1	CUL1	CCND1	CDC6
EXOC6B	CLOCK	CUL2	FBXO31	GNA13
EXOC8	NPAS2	CUL3	CCND2	CCNA2
EZH1	CRY2	CUL4A	CCND3	ARHGEF12
EZH2	HIP1	CUL5	CCNE1	ARHGEF7
FAF2	CNOT1	CX3CL1	FBXW7	GNB4
FANCA	CNOT2	CXCL5	CCNE2	TAB3
FANCF	CNOT6	CYTH3	CCNK	GNAI1
FBXL17	DDX6	DAB2IP	CDK13	PAK1
FBXL2	CNOT6L	DAG1	CDK12	PEA15
FBXL3	MARCHF6	DAPK1	CTTNBP2	LPAR1
FBXL5	DCP2	DCAF15	PPP2CB	PPP2R5C
FBXO11	COPS2	DCAF6	TUBB	CDK4
FBXO22	COPS3	DCAF7	MOB4	PAK2
FBXO31	COPS7B	DCAF8	STRN4	CDK6
FBXO9	COX5A	DCP1A	STRN3	DPF2
FBXW11	NDUFV3	DCP1B	STK24	PPP2R5D
FBXW2	CPSF2	DCP2	PPP2CA	CDK2
FBXW7	PAPOLG	DCTN2	PPP2R2C	MKNK1
FCF1	CPSF4	DCUN1D1	CD200	GNAI3
FGF1	CPSF6	DCUN1D2	CD200R1	SS18
FGF2	CPSF7	DCUN1D3	CD2AP	FBXW11
FGFR1	CREB1	DDX17	CHEK1	SMARCD2
FGFR2	KMT2A	DDX19A	CDC34	GNAQ
FKBP1A	NR3C1	DDX19B	CDC40	SKP2
FKBP5	ETS1	DDX3X	RBM22	NFATC3
FMNL2	FGFR1	DDX42	PHF5A	DCUN1D1
FN1	JUN	DDX5	SNIP1	MAPRE3
FOS	HIF1A	DDX6	SF3B3	HTR2A
FOSL2	FBXL3	DENR	SF3B1	CKS1B
FOXO3	CSNK1D	DERL1	DHX15	FBXL17
FOXP2	CSNK1G1	DERL2	PPIL1	GNG5
FYN	CSNK2A1	DHX15	CDC5L	TRIM33
G3BP1	FBRS	DICER1	PLRG1	GNG12
GAB1	PCGF5	DIDO1	DOCK7	CDK1
GABPA	CTCF	DKK1	FMNL2	ARID1B
GABPB1	NPM1	DMD	PARD6B	CDKN1A
GABRA1	CTDSP1	DMXL1	PREX1	MTA1
GABRA4	CTDSPL	DNAJA1	RACGAP1	KCTD12
GABRB2	CTDSPL2	DNAJA2	PAK6	KLHL11
GABRB3	PDIK1L	DNAJB1	PAK4	KEAP1
GABRG2	CTNND1	DNAJB12	DOCK10	ARID2
GATAD2A	CTTNBP2NL	DNAJB4	PIK3CB	CCNB1
GDF11	PDCD10	DNAJB5	SRSF1	VAMP3
GDI1	KLHL20	DNAJC30	TCERG1	PMAIP1
GDI2	KCTD10	DNAJC5	MCM3	ESPL1
GGA1	KLHL18	DNMT1	CDC73	GNB5
GGA3	IBTK	DNMT3A	SUPT16H	ARID4A
GID4	DCUN1D3	DNMT3B	PAF1	MCMBP
GIGYF1	KLHL15	DOCK1	POLR2D	CCNC
GIPC1	DCUN1D2	DOCK10	POLR2K	RB1
GLE1	KCTD2	DOCK4	RTF1	DCP1A
GNA13	KLHL42	DOCK5	MED14	TIMELESS
GNAI1	KLHL11	DOCK7	RBL2	PHF12
GNAI3	DCAF15	DPF2	MED17	MED28
GNAQ	PHIP	DPY30	MED21	MED1
GNAS	DCAF6	DR1	MED6	SIN3B
GNB1	DCAF8	DSC2	MED13	TADA2B
GNB4	CX3CL1	DSG2	CDYL2	MED26
GNB5	DAB2IP	DST	CENPO	GRB10
GNG12	MAP3K5	DUSP1	CENPQ	CDK19
GNG5	DAG1	DUSP10	CEP250	SIN3A
GOSR1	DMD	DUSP16	LIMK1	EDC3
GOSR2	DCAF7	DUSP8	CHD1	NEDD4
GRB10	DYRK1A	DYNC1I1	CHD3	DCP1B
GRB2	HIPK2	DYNC1LI2	GATAD2A	SOS2
GRIN2A	DYRK1B	DYNLL1	CHD4	ARID4B
GRIN2B	PIM1	DYNLL2	CHMP1A	CDK8
GSK3B	DDX17	DYRK1A	VPS4A	MED8
GSPT1	DDX5	DYRK1B	IST1	FBXO31
GTF2A1	DDX3X	E2F1	CHMP1B	CCND1
GTF2B	EIF4E	E2F6	CHMP5	CDKN1B
GTF2E1	NUFIP2	EAF1	CITED2	QKI
GTF2H1	GIGYF1	EDC3	CREBBP	ARIH1
H3C1	GIGYF2	EDEM1	EP300	TAF4B
H3C11	DENR	EEF2	CKAP5	CUL1
H3C4	EIF5	EEF2K	MAPRE1	MAP3K7
H3C8	EIF2S1	EFNA1	CLIP1	PPP3CB
HAUS5	DERL1	EFNA5	TUBA1A	TBKBP1
HAUS8	DERL2	EFNB2	CLSPN	CCND2
HDAC4	FAF2	EFNB3	RPA1	DDX42
HEG1	ERGIC2	EGFR	CNOT1	TRAF3
HERC2	DKK1	EGLN1	CNOT2	TAB2
HES1	LRP6	EGLN2	CNOT6	TRAF6
HGF	KREMEN1	EGLN3	DDX6	GIGYF1
HIF1A	DNAJA1	EIF1	CNOT7	TDP2
HIF1AN	HSPA8	EIF2B1	CNOT4	GTF2A1
HNRNPK	DNAJA2	EIF2S1	CNOT6L	TAF4
HOXA5	DNAJB1	EIF2S2	DCP2	TEAD1
HOXA7	DNAJB5	EIF3A	TOB1	CCND3
HOXA9	DNAJB4	EIF3J	COG3	PRKAB2
HOXB7	DNAJB12	EIF4A2	COG5	HSPA5
HSP90AA1	DNAJC30	EIF4E	COL4A1	PRKAG2
HSPA5	DNAJC5	EIF4EBP2	COL4A2	GTF2E1
HSPG2	DOCK4	EIF4G2	COPS2	VGLL4
HTR2A	ELMO2	EIF5	COPS3	WWTR1
HYOU1	DSC2	EIF5B	CUL2	SEL1L
IDE	DSG2	ELAVL1	COPS8	PRKAG1
IGF1	DST	ELL	COPS7B	EPAS1
IGF1R	DUSP1	ELL2	COX5A	GTF2B
IGF2	MAPK1	ELMO1	UQCR11	TGFB2
IGF2R	DUSP10	ELMO2	UQCRB	PRKAA2
IGFBP5	MAPK8	EMC2	CPSF2	SYVN1
IKBKB	DUSP16	EMC4	CPSF4	SNAPC1
IL6R	DUSP8	EMC7	RBBP6	CCNE1
IL6ST	GLCCI1	ENY2	CSTF2	HIF1A
IMP4	FAM53C	EP300	CREB1	TGFBR2
INO80	LZTS2	EP400	CREB5	OS9
INSR	FAM117B	EPAS1	TCF4	FBXW7
INTS2	E2F1	EPB41L3	TCF12	GTF2H1
INTS6	E2F6	EPC1	PPARG	RBM17
INTS7	MGA	EPC2	MYB	PRKAR2A
IPO13	MIER2	EPHA1	NCOA1	PRKACB
IRS1	HABP4	EPHA2	CRIPT	CCNE2
IRS2	EFNA1	EPHA3	DOCK1	PRKAR2B
ITCH	EFNB2	EPHA4	CRY2	DIDO1
ITGA5	EPHA4	EPHA7	FBXL3	TMEM189-UBE2V1
ITGA6	EPHB4	EPHB4	CSF1	H3C4
ITGAV	PIK3R3	EPN1	CSF1R	PSMD7
ITGB1	ERBB3	EPS15	CSNK1D	ASF1A
ITGB3	LRIG1	ERBB3	TP63	TNFAIP1
ITGB8	PAK1	ERCC6	CSNK2A1	USP14
JARID2	GRB10	EREG	OGT	H3C11
JAZF1	PRKCA	ERGIC2	CTDSP1	CTTNBP2
JUN	EGLN1	ERLIN1	REST	H3C8
JUND	EPAS1	ERLIN2	CTIF	PSMD11
KANK1	EGLN2	ERRFI1	DDX19A	TAF1
KANK2	EIF1	ESPL1	CTNNA1	DNMT1
KAT2B	EIF3J	ESR1	VCL	PSME1
KAT6A	EIF3A	ESRRA	CTTNBP2NL	TNFAIP3
KAT6B	EIF4A2	ETF1	PPP2R1B	PPP2CB
KAT7	EIF4G2	ETS1	PDCD10	PSME4
KCTD12	EIF4EBP2	EXOC2	PPP2R1A	H3C1
KEAP1	ELAVL1	EXOC5	STRIP2	RCOR1
KHDRBS1	PRKCD	EXOC6B	STRN	TUBB
KIF21A	EMC7	EXOC8	FBXW11	MORF4L1
KIF3A	MMGT1	EZH1	DCUN1D1	ASH1L
KIF3B	IRF1	EZH2	FBXL17	PSMD14
KIF5B	NAP1L1	EZR	KLHL11	MOB4
KIF5C	NFYA	FAF2	KEAP1	STRN4
KIT	EP400	FAM117B	DCAF7	ASH2L
KITLG	EPC2	FAM160A1	DYRK1A	DNMT3A
KMT2A	MORF4L2	FAM53C	DYRK1B	STRN3
KMT2C	EPC1	FAM98A	DCP1A	UBE3A
KMT2D	EPHA1	FANCA	EDC3	MLLT1
KPNA1	EPHA3	FANCF	DCP1B	KMT2C
KPNA2	EPHA7	FBRS	DCUN1D3	WDR82
KPNA4	EPN1	FBXL17	UBE2F	KAT2B
KPNB1	ERLIN1	FBXL2	DDX19B	KAT6A
KREMEN1	ERLIN2	FBXL3	GLE1	KMT2D
KRIT1	INSIG1	FBXL5	DDX42	STK24
LAMC1	ESRRA	FBXO11	GIGYF1	KAT6B
LARP4	EXOC5	FBXO22	HSPA5	PPP2CA
LARP4B	EXOC8	FBXO31	SEL1L	DNMT3B
LATS2	EZH1	FBXO9	SYVN1	PPP2R2C
LDB1	JARID2	FBXW11	OS9	KMT2A
LDLRAP1	MTF2	FBXW2	RBM17	TRIM23
LIF	PHF1	FBXW7	DIDO1	ELMO1
LIMS1	LCOR	FCF1	DKK1	DPY30
LLGL1	EZR	FEM1B	LRP6	CD2AP
LMAN1	MSN	FGF1	KREMEN1	BAP1
LMO2	PEX19	FGF2	DNMT1	ASXL1
LPAR1	FAM98A	FGFR1	DNMT3A	SPIN1
LRP6	FANCA	FGFR2	DNMT3B	TTC5
LRRC8A	FANCF	FKBP1A	ELMO1	HERC2
LRRC8C	FEM1B	FKBP5	HERC2	ASXL2
LSM12	FNIP1	FMNL2	DOCK5	DOCK5
MAF1	FRS2	FMR1	DR1	TTL
MAGT1	PPP3R1	FN1	DST	VASH1
MAK16	FMR1	FNIP1	DUSP16	MAPK8
MAML1	FXR1	FNIP2	DYNLL1	MLLT3
MAP1LC3B	ITGA5	FOS	DYNLL2	CHEK1
MAP2K1	ITGB3	FOSL1	E2F1	ATF2
MAP2K4	FNIP2	FOSL2	RBL1	RAB21
MAP3K7	LAMTOR3	FOXA1	TFDP1	VASH2
MAPK1	FOSL1	FOXK1	E2F6	INO80
MAPK8	FOSL2	FOXK2	EEF2	JUN
MAPRE1	FUS	FOXO3	SERBP1	VAV2
MAPRE3	HNRNPD	FOXP2	RPL15	RB1CC1
MAT2A	M6PR	FRS2	EFNA1	CDC34
MAT2B	IGF2R	FUS	EPHA2	RABGEF1
MBD2	PLXND1	FXR1	EFNA5	ATG14
MBTD1	GIT2	FYN	EPHA4	RBM22
MCFD2	GNAI3	G3BP1	EPHA3	DR1
MCL1	GNG5	G3BP2	EFNB2	CDC40
MCM3	GNAQ	GAB1	EPHB4	DST
MCMBP	GNG12	GABPA	EFNB3	ULK1
MED1	GOT2	GABPB1	EREG	UBA6
MED13	INSR	GABRA1	STAT3	DUSP16
MED14	IGF1R	GABRA4	ERBB3	PHF5A
MED17	IRS1	GABRB2	ERRFI1	USP28
MED21	NIN	GABRB3	TGFA	BECN1
MED26	GTF2A1	GABRG2	SHC1	USP5
MED28	GTF2E1	GADD45A	SOS1	ATM
MED6	GTF2B	GATAD2A	EGLN1	RAB5B
MED8	POLR1C	GATAD2B	EGLN3	RAB5A
MEF2A	HERC2	GDF11	EIF5	SNIP1
MEIS1	MAPK6	GDI1	EIF2S1	SF3B3
MEIS2	NEURL4	GDI2	EIF2S2	ATP2B4
MET	HGF	GGA1	EIF2B1	USP2
MGLL	HIF1AN	GGA3	EIF4E	DYNLL1
MKNK1	PPP1R13B	GID4	EIF4EBP2	SF3B1
MLEC	PPP1R13L	GIGYF1	EIF5B	CALM1
MLLT1	HOXA5	GIGYF2	EMC2	UBE2K
MLLT3	HOXB6	GIPC1	EMC4	DYNLL2
MOB1A	HOXA7	GIT2	MMGT1	DHX15
MOB4	HOXA9	GLCCI1	EMC7	E2F1
MORF4L1	HSPA4L	GLE1	MEF2A	RBL1
MORF4L2	HSPE1-MOB4	GNA13	EPC1	UBE2R2
MOSPD2	HSPG2	GNAI1	MORF4L2	PPIL1
MRAS	NID1	GNAI3	EPC2	CDC5L
MTA1	IGF2BP1	GNAQ	EPS15	SLMAP
MYB	IGF2BP3	GNAS	STON2	TFDP1
MYLIP	IL6R	GNB1	ERCC6	TRIO
MYO6	IL6ST	GNB4	YWHAB	USP12
MZT1	LIF	GNB5	SMG1	PLRG1
NAA15	JAK1	GNG12	GSPT1	E2F6
NAA20	INO80	GNG5	EXOC2	UBE2V1
NAA25	INO80D	GOLGA4	RALA	DOCK7
NAA50	IRS2	GOSR1	EXOC6B	ZRANB1
NAT10	IPO7	GOSR2	EXOC8	FMNL2
NBR1	KPNB1	GOT2	EXOC5	RAD51
NCK2	NDFIP1	GRB10	PHF1	PARD6B
NCOA1	KANK1	GRB2	RBBP7	UBQLN1
NCOA2	KIF21A	GRIN2A	NPLOC4	PREX1
NCOA3	KANK2	GRIN2B	UBXN1	UCHL3
NCOR1	KATNAL1	GSK3B	UBXN7	PIK3CA
NCOR2	KATNBL1	GSPT1	FANCA	MRAS
NDEL1	KDM5A	GTF2A1	HES1	VPS36
NDUFS1	KIF5A	GTF2B	FANCF	RACGAP1
NDUFV3	KLC2	GTF2E1	FBXL2	RAP1A
NEDD4	KIF5B	GTF2H1	PTAR1	ATRX
NEK7	KMT2C	H3C1	FBXL5	MXD1
NEK9	PRKAA1	H3C11	FBXO11	USP8
NEO1	KMT2D	H3C4	FBXO22	YWHAQ
NF2	PRKAB2	H3C8	FBXO9	PAK6
NFATC2	KPNA1	HABP4	FBXW2	MYLIP
NFATC3	KPNA6	HAUS5	NOTCH1	UBE2G1
NFRKB	NUP50	HAUS8	FCF1	PAK4
NFYA	KPNA2	HDAC4	NAT10	YWHAZ
NFYB	KPNA3	HEG1	IMP4	DOCK10
NID1	KPNA4	HERC2	PDCD11	UBE2D1
NOTCH1	NXF1	HES1	FGF1	PIK3CB
NPLOC4	POM121C	HGF	SYT1	USP46
NR1D2	LAMC1	HIF1A	FGFR1	WWP1
NR2C2	MOB1B	HIF1AN	FGFR2	ATXN2
NR3C1	LDB1	HIP1	FGF2	TNPO3
NR3C2	LMO3	HIPK2	PLCG1	UBR5
NR5A2	LDLR	HIVEP1	PPP3R1	PABPC1
NRARP	MYLIP	HNRNPD	TGFBR1	SRSF1
NTN1	LMAN1	HNRNPK	FKBP5	LSM12
NUP133	MCFD2	HNRNPU	ITGAV	XPOT
NUP153	LRIG2	HOOK1	ITGA5	EREG
NUP210	LRIG3	HOXA5	YES1	STAT3
NUP43	MACF1	HOXA7	ITGB3	ATXN7
NUP50	MAF1	HOXA9	ITGB1	ZNRF1
NUP98	NFE2L1	HOXB6	FNIP2	TCERG1
OPTN	MAP2K1	HOXB7	RRAGA	ERBB3
OS9	MAP3K1	HSP90AA1	RRAGC	XPO1
OSBPL10	MAP2K3	HSP90B1	FOS	TADA1
OSBPL11	MAP3K4	HSPA4L	JUND	ATXN7L3
OSBPL1A	MAP2K4	HSPA5	NFATC2	UBXN2A
OSBPL9	MAPKAPK2	HSPA8	FOSL2	TAF9B
PABPC1	MKNK2	HSPE1-MOB4	FOXP2	ERRFI1
PAF1	MKNK1	HSPG2	FUS	UBXN2B
PAFAH1B1	NFATC3	HTR2A	GAB1	ENY2
PAFAH1B2	MAT2A	HYOU1	GABPA	TGFA
PAIP1	MAT2B	IBTK	TUBB3	WDR20
PAIP2	MCMBP	ICK	GABRA1	RARB
PAK1	OTUD3	IDE	GABRB2	SHC1
PAK2	MEIS2	IGF1	GABRG2	SOS1
PAK4	PBX3	IGF1R	GABRA4	AURKA
PAK6	PBX2	IGF2	GABRB3	NR3C2
PAN2	MLLT10	IGF2BP1	MBD2	MCM3
PAN3	MLLT6	IGF2BP3	GDI1	PPARA
PAPPA	MTMR6	IGF2R	RAB1B	CDC73
PARD6B	MTMR9	IGFBP5	RAB1A	FYN
PBX1	NAA15	IKBKB	GDI2	BACE2
PBX2	NAA50	IL6R	IGF2R	RXRA
PBX3	NAA25	IL6ST	RABEP1	SUPT16H
PCGF2	PAK4	IMP4	GGA3	BID
PDCD10	NAPG	INHBB	M6PR	BAK1
PDCD11	NSF	INO80	GIPC1	PAF1
PDGFB	PPARD	INO80D	MYO6	EGLN1
PDGFRB	PPARA	INSIG1	GNA13	POLR2D
PDPK1	NR1D2	INSR	GNAI1	EIF3J
PDS5A	NDEL1	INTS2	GNB4	EGLN3
PDS5B	PAFAH1B1	INTS6	LPAR1	MCL1
PEA15	NEK6	INTS7	GNAI3	ABCE1
PEX11B	NEK7	IPO13	GNAQ	HDAC4
PEX13	NFIB	IPO7	HTR2A	NR5A2
PEX19	NFIC	IQSEC2	GNG5	POLR2K
PGR	NFIX	IRF1	GNG12	EIF5
PHF1	POU2F1	IRS1	KCTD12	THRB
PHF12	NRIP1	IRS2	GNB5	BCL2L11
PHF19	NRP1	IST1	GOSR1	HGF
PHF5A	PLXNA1	ITCH	STX12	RTF1
PICALM	PLXNA2	ITGA5	VAMP8	EIF2S1
PIK3CA	NUCKS1	ITGA6	GOSR2	BCL2L1
PIK3CB	PHAX	ITGAV	GRB10	TNPO1
PIK3R1	OSBPL10	ITGB1	NEDD4	NR1D2
PIP5K1C	OSBPL11	ITGB3	SOS2	HIF1AN
PKD1	OSBPL9	ITGB8	GRIN2A	EIF2S2
PKD2	PAFAH1B2	JAK1	GRIN2B	BBC3
PKN2	PAK6	JARID2	MAP3K7	SALL4
PKNOX1	PAN2	JAZF1	TAB2	PGR
PLAA	PAN3	JUN	TRAF6	PPP1R13B
PLCG1	PCDHA10	JUND	GTF2A1	EIF2B1
PLRG1	PCDHA11	KANK1	TAF4	ZNF827
PMAIP1	PCDHA7	KANK2	GTF2E1	MED14
POGZ	PCDHA6	KAT2B	GTF2B	TBL1X
POLR1C	PCDHA9	KAT6A	SNAPC1	BCL2
POLR2D	PCDHA3	KAT6B	GTF2H1	PPP1R13L
POLR2K	PCDHA4	KAT7	MLLT1	TBL1XR1
POLR3D	PEX11B	KATNAL1	KAT2B	TP53BP2
POLR3E	PEX13	KATNBL1	KAT6A	RBL2
POLR3F	PIK3CB	KCNQ4	KAT6B	RUNX1T1
POLR3G	PIP4K2A	KCTD10	SPIN1	TNKS2
PPARA	PIP5K1A	KCTD12	MLLT3	HNRNPK
PPARG	PIP5K1C	KCTD2	INO80	TP73
PPFIA1	PKD1	KDM5A	HAUS5	EIF1
PPFIA2	PKD2	KEAP1	HAUS8	RBM25
PPIL1	PPIL1	KHDRBS1	HDAC4	KPNA2
PPP1CB	POLR3D	KIF21A	HEG1	EIF3A
PPP1R11	PPFIA1	KIF23	KRIT1	REL
PPP1R13B	PPP1CB	KIF3A	HGF	SETD6
PPP1R13L	PPP1R12C	KIF3B	HIF1AN	ETF1
PPP1R7	PPP1R11	KIF5A	PPP1R13B	BCL2L2
PPP2CA	PPP1R12A	KIF5B	PPP1R13L	ABI1
PPP2CB	PPP2R5A	KIF5C	TP53BP2	REV1
PPP2R1A	PPP2R5C	KIT	TNKS2	BCL6
PPP2R1B	PPP3CB	KITLG	HNRNPK	NCKAP1
PPP2R2A	PPP6R3	KLC2	KPNA2	ABI2
PPP2R2C	PRKAA2	KLHL11	HOXA5	REV3L
PPP2R5A		KLHL15	HOXB7	NCOR1
PPP2R5C		KLHL18	HOXA7	MED17
PPP2R5D		KLHL20	HOXA9	NCOR2
PPP2R5E		KLHL42	PBX1	ABL1
PPP3CA		KMT2A	NR3C1	UBE2D3
PPP3CB		KMT2C	RAF1	PTEN
PPP3R1		KMT2D	SUGT1	MED21
PPP6C		KPNA1	HYOU1	RTKN
PPP6R1		KPNA2	HSPG2	NR3C1
PPP6R2		KPNA3	NID1	CRK
PPP6R3		KPNA4	IGF2	FN1
PREX1		KPNA6	IGF1	UNC13C
PRKAA1		KPNB1	IGFBP5	RIMS2
PRKAA2		KREMEN1	INSR	ACTB
PRKAB2		KRIT1	IGF1R	RAF1
PRKACB		LAMC1	IRS1	UVRAG
PRKAG1		LAMTOR3	PTPN1	BIRC2
PRKAG2		LARP4	PAPPA	MED6
PRKAR2A		LARP4B	IKBKB	UNC13B
PRKAR2B		LATS2	IL6R	SUGT1
PRKCI		LCOR	IL6ST	CAPZA1
PSEN1		LDB1	LIF	YWHAH
PSIP1		LDLR	NFRKB	MEF2A
PSMA5		LDLRAP1	IRS2	SMARCE1
PSMD11		LIF	INTS2	HYOU1
PSMD14		LIMK1	INTS6	BICD2
PSMD7		LIMS1	INTS7	MED13
PSME1		LLGL1	PPP1CB	NEDD4L
PSME4		LMAN1	IPO13	SMAD7
PTAR1		LMO2	UBE2I	SMARCA4
PTEN		LMO3	RAN	HSPG2
PTPN1		LPAR1	ITCH	DYNC1I1
PTPRD		LRIG1	TXNIP	NID1
QKI		LRIG2	ITGA6	RLIM
RAB11A		LRIG3	LAMC1	ACTR1A
RAB11FIP2		LRP6	ITGB8	UBE2D2
RAB1A		LRRC8A	PHF19	IGF2
RAB1B		LRRC8C	JAZF1	UBE2E2
RAB21		LSM12	NR2C2	MZT1
RAB35		LZTS2	KANK1	ACTL6A
RAB3IP		M6PR	KIF21A	CDYL2
RAB5A		MACF1	KANK2	CBX4
RAB5B		MAEA	KCTD10	IGFBP5
RAB7A		MAF1	SQSTM1	CAPZB
RAB8A		MAFB	KIF3A	BMI1
RABEP1		MAFG	KIF3B	IGF1
RABGEF1		MAFK	KIF5B	MORF4L2
RABIF		MAGT1	KIF5C	RNF2
RAC1		MAK16	KIT	EPC1
RACGAP1		MAML1	KITLG	RNF13
RAD21		MAP1LC3B	PSIP1	INSR
RAD23B		MAP2K1	PRKAA1	CFL1
RAD51		MAP2K3	KPNA1	EPC2
RAF1		MAP2K4	KPNB1	BMPR1A
RALA		MAP3K1	NUP50	ACTG1
RALB		MAP3K4	KPNA4	RNF168
RALBP1		MAP3K5	RANBP3	IGF1R
RAN		MAP3K7	SNAI1	RYBP
RANBP10		MAPK1	RANBP2	CCT6A
RANBP2		MAPK6	NUP153	BMPR1B
RANBP3		MAPK8	RAP1B	SMARCC1
RANBP9		MAPKAPK2	LAMTOR3	CEP250
RAP1A		MAPRE1	RRAGD	IRS1
RAP1B		MAPRE3	SLC38A9	NRARP
RARB		MARCHF6	LARP4	PTPN1
RASSF1		MARCKS	LARP4B	LIMK1
RASSF2		MAT2A	LATS2	RNF216
RASSF5		MAT2B	NF2	CHD1
RB1		MBD2	YAP1	ARID1A
RB1CC1		MBTD1	LDB1	BPTF
RBBP4		MCFD2	LMO2	VCPIP1
RBBP6		MCL1	SSBP3	PAPPA
RBBP7		MCM3	SSBP2	RNF38
RBL1		MCMBP	LIMS1	ERCC6
RBL2		MED1	NCK2	EP400
RBM17		MED12L	LLGL1	IKBKB
RBM22		MED13	LMAN1	RNF4
RBM25		MED13L	MCFD2	GATAD2A
RBPJ		MED14	LRRC8A	SMARCD1
RCOR1		MED17	LRRC8C	CHD3
REL		MED21	MAF1	BRD4
RELA		MED26	POLR3F	CHD4
REST		MED28	MAGT1	YWHAB
REV1		MED6	STT3B	DYNC1LI2
REV3L		MED8	RPN1	RNF8
RHOA		MEF2A	MAK16	NUP210
RIMS2		MEIS1	MAML1	VHL
RIPK2		MEIS2	RBPJ	FOXO3
RLIM		MET	MAP1LC3B	UPF2
RMND5A		MGA	NBR1	NFRKB
RND3		MGLL	OPTN	RELA
RNF13		MIER1	MAP2K1	SMG1
RNF168		MIER2	MAPK1	DCTN2
RNF2		MKLN1	MAP2K4	BRPF1
RNF20		MKNK1	UBE2N	IRS2
RNF216		MKNK2	TAB3	GSPT1
RNF38		MLEC	PEA15	NXF1
RNF4		MLLT1	MKNK1
RNF8		MLLT10	NFATC3
RNPS1		MLLT3	MAPRE3
ROBO1		MLLT6	MAT2A
ROCK1		MMGT1	MAT2B
RPA1		MOB1A	MTA1
RPL15		MOB1B	MBTD1
RPL31		MOB4	YY1
RPN1		MORF4L1	PMAIP1
RPS6KA1		MORF4L2	MCMBP
RRAGA		MOSPD2	TIMELESS
RRAGC		MRAS	MED26
RRAGD		MSN	MED8
RRN3		MTA1	QKI
RSPO2		MTF2	RCOR1
RTF1		MTMR6	MEIS1
RTKN		MTMR9	MEIS2
RUNX1T1		MTPN	PBX3
RUSC2		MXD1	PBX2
RXRA		MYB	MGLL
RYBP		MYLIP	NDUFS1
SALL4		MYO10	MLEC
SART3		MYO1C	MOB1A
SCN1A		MYO6	STK38
SCN2A		MZT1	STK4
SCN2B		NAA15	STK38L
SCN3A		NAA20	STK3
SCN4B		NAA25	SLMAP
SDC1		NAA50	MOSPD2
SEC16A		NAP1L1	OSBPL1A
SEC23A		NAPG	MRAS
SEC24A		NAT10	PIK3CA
SEC24C		NBR1	MXD1
SEC24D		NCK2	MYLIP
SEC62		NCKAP1	UBE2D1
SEC63		NCLN	NAA15
SEH1L		NCOA1	NAA50
SEL1L		NCOA2	NAA20
SENP2		NCOA3	NAA25
SERBP1		NCOA4	RARB
SETD6		NCOR1	NR3C2
SF3B1		NCOR2	PPARA
SF3B3		NDEL1	RXRA
SH3BP5		NDFIP1	NR5A2
SH3KBP1		NDUFS1	THRB
SHC1		NDUFV3	NR1D2
SIN3A		NEDD4	PGR
SIN3B		NEDD4L	TBL1X
SKI		NEK6	TBL1XR1
SKIL		NEK7	RUNX1T1
SKP1		NEK9	NDEL1
SKP2		NEO1	PAFAH1B1
SLC38A9		NEURL4	NDUFV3
SLIT2		NF2	UBE2D3
SLITRK1		NFATC2	PTEN
SLMAP		NFATC3	NEDD4L
SMAD1		NFE2L1	YWHAH
SMAD2		NFIB	SMAD7
SMAD4		NFIC	NEK7
SMAD7		NFIX	NEK9
SMARCA4		NFRKB	NEO1
SMARCC1		NFYA	NTN1
SMARCD1		NFYB	NFYA
SMARCD2		NID1	NFYB
SMARCE1		NIN	NRARP
SMC1A		NOTCH1	VCPIP1
SMC2		NPAS2	NUP210
SMC4		NPLOC4	NXF1
SMG1		NPM1	RNPS1
SMG7		NR1D2	TBK1
SMURF1		NR2C2	OSBPL10
SMURF2		NR3C1	OSBPL11
SNAI1		NR3C2	OSBPL9
SNAP23		NR5A2	RAB7A
SNAPC1		NRARP	PAIP1
SNIP1		NRIP1	PAIP2
SNX1		NRP1	PAFAH1B2
SNX2		NSF	PAN2
SNX3		NTN1	PAN3
SNX30		NUCKS1	PRKCI
SNX4		NUFIP2	PKNOX1
SNX5		NUP133	PCGF2
SNX6		NUP153	PCGF5
SNX7		NUP210	PDGFB
SOS1		NUP35	PDGFRB
SOS2		NUP43	PDPK1
SPIN1		NUP50	PKN2
SPTLC1		NUP98	PDS5A
SPTLC2		NXF1	RAD21
SPTSSA		OGT	SMC1A
SQSTM1		OPTN	PDS5B
SRC		OS9	STAG1
SRP19		OSBPL10	PEX11B
SRP72		OSBPL11	PEX19
SRP9		OSBPL1A	PEX13
SRSF1		OSBPL9	PICALM
SRSF10		OTUD3	PIP5K1C
SRSF2		PABPC1	TLN1
SRSF4		PAF1	PKD1
SS18		PAFAH1B1	PKD2
SSBP2		PAFAH1B2	PLAA
SSBP3		PAIP1	YOD1
STAG1		PAIP2	POGZ
STAG2		PAK1	POLR1C
STAM		PAK2	RRN3
STAM2		PAK4	TWISTNB
STAT3		PAK6	POLR3E
STK24		PAN2	POLR3D
STK3		PAN3	POLR3G
STK38		PAPOLG	PPFIA1
STK38L		PAPPA	PPP1R7
STK4		PARD6B	PPP1R11
STON2		PBX1	PPP2R5A
STRIP2		PBX2	PPP2R2A
STRN		PBX3	PPP2R5E
STRN3		PCDHA10	PPP2R5C
STRN4		PCDHA11	PPP2R5D
STT3A		PCDHA3	PPP3CB
STT3B		PCDHA4	PPP6C
STX10		PCDHA6	PPP6R3
STX12		PCDHA7	PPP6R2
STX16		PCDHA9	PPP6R1
STX17		PCGF2	PRKAB2
STX3		PCGF3	PRKAG2
STX6		PCGF5	PRKAG1
SUDS3		PDCD10	PRKAA2
SUGT1		PDCD11	PRKACB
SUMO3		PDGFB	PRKAR2A
SUN2		PDGFRB	PRKAR2B
SUPT16H		PDIK1L	PSMD7
SUZ12		PDPK1	USP14
SYNE2		PDS5A	PSMD11
SYT1		PDS5B	PSME1
SYVN1		PEA15	PSME4
TAB2		PEX11B	PSMD14
TAB3		PEX13	PTPRD
TADA1		PEX19	SLITRK1
TADA2B		PGR	RAB11A
TAF1		PHAX	SH3BP5
TAF4		PHC3	RAB11FIP2
TAF4B		PHF1	RAB3IP
TAF9B		PHF12	TBC1D20
TBC1D20		PHF19	RAB21
TBK1		PHF5A	RABGEF1
TBKBP1		PHIP	RAB35
TBL1X		PICALM	RUSC2
TBL1XR1		PIK3CA	RAB8A
TBP		PIK3CB	RAB5A
TCERG1		PIK3R1	RAB5B
TCF12		PIK3R3	RABIF
TCF4		PIM1	TRIO
TDP2		PIP4K2A	STAG2
TEAD1		PIP4K2C	RAD23B
TFDP1		PIP5K1A	UBE4B
TGFA		PIP5K1C	RAD51
TGFB2		PKD1	RAP1A
TGFBR1		PKD2	YWHAQ
TGFBR2		PKN2	YWHAZ
THOC2		PKNOX1	RALB
THOC5		PLAA	RALBP1
THRB		PLCG1	TNPO3
TIMELESS		PLRG1	XPOT
TLN1		PLXNA1	XPO1
TMED10		PLXNA2	RMND5A
TMED4		PLXND1	WDR26
TMED9		PMAIP1	RASSF1
TMEM189-UBE2V1		POGZ	RASSF2
TNFAIP1		POLR1C	RASSF5
TNFAIP3		POLR2D	SALL4
TNFRSF11B		POLR2K	ZNF827
TNFSF11		POLR3D	RBM25
TNKS2		POLR3E	REL
TNPO1		POLR3F	SETD6
TNPO3		POLR3G	REV1
TNRC6A		POM121C	REV3L
TNRC6C		POU2F1	RTKN
TOB1		PPARA	RIMS2
TP53		PPARD	UNC13C
TP53BP2		PPARG	UNC13B
TP63		PPFIA1	RIPK2
TP73		PPFIA2	RLIM
TRA2B		PPIL1	UBE2E2
TRAF3		PPP1CB	RND3
TRAF6		PPP1R11	ROCK1
TRIM23		PPP1R12A	RNF13
TRIM33		PPP1R12C	RNF168
TRIO		PPP1R13B	RYBP
TRIP12		PPP1R13L	RNF20
TTC5		PPP1R7	UBE2B
TTL		PPP2CA	RNF216
TUBA1A		PPP2CB	RNF38
TUBB		PPP2R1A	RNF4
TUBB3		PPP2R1B	RNF8
TWISTNB		PPP2R2A	UPF2
TXNIP		PPP2R2C	ROBO1
UBA6		PPP2R5A	SLIT2
UBB		PPP2R5C	WRN
UBE2B		PPP2R5D	STT3A
UBE2D1		PPP2R5E	RSPO2
UBE2D2		PPP3CA	ZNRF3
UBE2D3		PPP3CB	SART3
UBE2E2		PPP3R1	USP15
UBE2F		PPP4R1	SCN1A
UBE2G1		PPP6C	SCN4B
UBE2I		PPP6R1	SCN2B
UBE2K		PPP6R2	SCN3A
UBE2N		PPP6R3	SDC1
UBE2R2		PRDM6	XYLT1
UBE2V1		PREX1	SEC16A
UBE3A		PRKAA1	SEC24D
UBE4B		PRKAA2	SEC24C
UBQLN1		PRKAB2	SEC24A
UBR1		PRKACB	SEC23A
UBR5		PRKAG1	SEC62
UBXN1		PRKAG2	SEC63
UBXN2A		PRKAR1A	SENP2
UBXN2B		PRKAR2A	SUMO3
UBXN7		PRKAR2B	SUDS3
UCHL3		PRKCA	SKI
ULK1		PRKCD	SMAD2
UNC13A		PRKCI	SMAD4
UNC13B		PSEN1	SKIL
UNC13C		PSIP1	SMAD1
UPF2		PSMA5	SMURF1
UQCR11		PSMD11	ZFYVE9
UQCRB		PSMD14	SMURF2
USP12		PSMD7	SMC2
USP14		PSME1	SMC4
USP15		PSME4	SMG7
USP2		PTAR1	SNAP23
USP28		PTEN	STX3
USP46		PTPN1	SNX1
USP5		PTPRD	SNX6
USP8		QKI	SNX5
UVRAG		RAB11A	SNX2
VAMP3		RAB11FIP2	VPS26A
VAMP8		RAB1A	SNX3
VASH1		RAB1B	SNX30
VASH2		RAB21	SNX4
VAV2		RAB35	SNX7
VCL		RAB3IP	SPTLC1
VCPIP1		RAB5A	SPTLC2
VGLL4		RAB5B	SPTSSA
VHL		RAB7A	SRP19
VPS26A		RAB8A	SRP9
VPS36		RABEP1	SRP72
VPS45		RABGEF1	SRSF10
VPS4A		RABIF	SRSF4
VTI1A		RAC1	SRSF2
WASL		RACGAP1	TRA2B
WDR20		RAD21	STAM
WDR26		RAD23B	STAM2
WDR82		RAD51	STX10
WIPF1		RAF1	VTI1A
WIPF2		RALA	STX6
WRN		RALB	STX16
WWP1		RALBP1	VPS45
WWTR1		RAN	STX17
XIAP		RANBP10	VAMP3
XPO1		RANBP2	SUN2
XPOT		RANBP3	SYNE2
XYLT1		RANBP9	TADA2B
YAP1		RAP1A	TAF4B
YES1		RAP1B	TBKBP1
YOD1		RARB	TRAF3
YWHAB		RASSF1	TDP2
YWHAG		RASSF2	TEAD1
YWHAH		RASSF5	VGLL4
YWHAQ		RB1	WWTR1
YWHAZ		RB1CC1	TGFB2
YY1		RBBP4	TGFBR2
ZFYVE9		RBBP6	THOC2
ZNF827		RBBP7	THOC5
ZNRF1		RBL1	TMED10
ZNRF3		RBL2	TMED4
ZRANB1		RBM17	TMED9
		RBM22	TMEM189-UBE2V1
		RBM25	TNFAIP1
		RBPJ	TNFAIP3
		RCOR1	TNFRSF11B
		REL	TNFSF11
		RELA	UBE3A
		REST	TRIM23
		REV1	TRIP12
		REV3L	UBR1
		RHOA	TTC5
		RIMS2	TTL
		RIPK2	VASH1
		RLIM	VASH2
		RMND5A	VAV2
		RND3	UBA6
		RNF13	USP28
		RNF168	USP5
		RNF2	USP2
		RNF20	UBE2K
		RNF216	UBE2R2
		RNF38	USP12
		RNF4	UBE2V1
		RNF8	ZRANB1
		RNPS1	UBQLN1
		ROBO1	UCHL3
		ROCK1	VPS36
		RPA1	USP8
		RPL15	UBE2G1
		RPL31	USP46
		RPN1	WWP1
		RPS6KA1	UBR5
		RRAGA	ZNRF1
		RRAGC	UBXN2A
		RRAGD	UBXN2B
		RRN3	WDR20
		RSPO2	WIPF2
		RTF1	WIPF1
		RTKN
		RUNX1T1
		RUSC2
		RXRA
		RYBP
		SALL4
		SART3
		SCN1A
		SCN2A
		SCN2B
		SCN3A
		SCN4B
		SDC1
		SEC16A
		SEC23A
		SEC24A
		SEC24C
		SEC24D
		SEC62
		SEC63
		SEH1L
		SEL1L
		SENP2
		SERBP1
		SETD6
		SF3B1
		SF3B3
		SH3BP5
		SH3KBP1
		SHC1
		SIN3A
		SIN3B
		SKI
		SKIL
		SKP1
		SKP2
		SLC38A9
		SLIT2
		SLITRK1
		SLMAP
		SMAD1
		SMAD2
		SMAD4
		SMAD7
		SMARCA4
		SMARCC1
		SMARCD1
		SMARCD2
		SMARCE1
		SMC1A
		SMC2
		SMC4
		SMG1
		SMG7
		SMURF1
		SMURF2
		SNAI1
		SNAP23
		SNAPC1
		SNIP1
		SNX1
		SNX2
		SNX3
		SNX30
		SNX4
		SNX5
		SNX6
		SNX7
		SOS1
		SOS2
		SPIN1
		SPTLC1
		SPTLC2
		SPTSSA
		SQSTM1
		SRC
		SRP19
		SRP72
		SRP9
		SRSF1
		SRSF10
		SRSF2
		SRSF4
		SS18
		SSBP2
		SSBP3
		STAG1
		STAG2
		STAM
		STAM2
		STAT3
		STK24
		STK3
		STK38
		STK38L
		STK4
		STON2
		STRIP2
		STRN
		STRN3
		STRN4
		STT3A
		STT3B
		STX10
		STX12
		STX16
		STX17
		STX3
		STX6
		SUDS3
		SUGT1
		SUMO3
		SUN2
		SUPT16H
		SUZ12
		SYNE2
		SYT1
		SYVN1
		TAB2
		TAB3
		TADA1
		TADA2B
		TAF1
		TAF4
		TAF4B
		TAF9B
		TBC1D20
		TBK1
		TBKBP1
		TBL1X
		TBL1XR1
		TBP
		TCERG1
		TCF12
		TCF4
		TDP2
		TEAD1
		TFDP1
		TGFA
		TGFB2
		TGFBR1
		TGFBR2
		THOC2
		THOC5
		THRB
		TIMELESS
		TLN1
		TMED10
		TMED4
		TMED9
		TMEM189-UBE2V1
		TNFAIP1
		TNFAIP3
		TNFRSF11B
		TNFSF11
		TNKS2
		TNPO1
		TNPO3
		TNRC6A
		TNRC6C
		TOB1
		TP53
		TP53BP2
		TP63
		TP73
		TRA2B
		TRAF3
		TRAF6
		TRIM23
		TRIM33
		TRIO
		TRIP12
		TTC5
		TTL
		TUBA1A
		TUBB
		TUBB3
		TWISTNB
		TXNIP
		UBA6
		UBB
		UBE2B
		UBE2D1
		UBE2D2
		UBE2D3
		UBE2E2
		UBE2F
		UBE2G1
		UBE2I
		UBE2K
		UBE2N
		UBE2R2
		UBE2V1
		UBE3A
		UBE4B
		UBQLN1
		UBR1
		UBR5
		UBXN1
		UBXN2A
		UBXN2B
		UBXN7
		UCHL3
		ULK1
		UNC13A
		UNC13B
		UNC13C
		UPF2
		UQCR11
		UQCRB
		USP12
		USP14
		USP15
		USP2
		USP28
		USP46
		USP5
		USP8
		UVRAG
		VAMP3
		VAMP8
		VASH1
		VASH2
		VAV2
		VCL
		VCPIP1
		VGLL4
		VHL
		VPS26A
		VPS36
		VPS45
		VPS4A
		VTI1A
		WASL
		WDR20
		WDR26
		WDR82
		WIPF1
		WIPF2
		WRN
		WWP1
		WWTR1
		XIAP
		XPO1
		XPOT
		XYLT1
		YAP1
		YES1
		YOD1
		YWHAB
		YWHAG
		YWHAH
		YWHAQ
		YWHAZ
		YY1
		ZFYVE9
		ZNF827
		ZNRF1
		ZNRF3
		ZRANB1

[truncated: 4 more sheets: sheet S11. Network_miRNA-target, sheet S12. Network_miRNA-target, sheet S13. Network enrichment a, Sheet S14. Risk of bias in indi]
